# Supplementary material for: (R)-1-Phenyl­ethanaminium (S)-4-chloro­mandelate
Source: Acta Crystallogr Sect E Struct Rep Online. 2008 Feb 6;64(Pt 3):o559. doi: 10.1107/S1600536808003516 (PMC2960855; doi:10.1107/S1600536808003516)
Supplement: Supplementary file 1 [file e-64-0o559-sup1.cif]

##############################################################################
###                                                                        ###
###        Electronic paper (Acta Crystallographica Section E)             ###
###                                                                        ###
##############################################################################
#                                                                            #
# This CIF contains the data in a paper accepted for publication in Acta     #
# Crystallographica Section E. It conforms to the requirements of Notes      #
# for Authors for Section E, and has been peer reviewed under the auspices   #
# of the IUCr Commission on Journals.                                        #
#                                                                            #
# Full details of the Crystallographic Information File format               #
# are given in the paper "The Crystallographic Information File (CIF):       #
# a New Standard Archive File for Crystallography" by S. R. Hall, F. H.      #
# Allen and I. D. Brown [Acta Cryst. (1991), A47, 655-685].                  #
#                                                                            #
# The current version of the core CIF dictionary is obtainable from          #
# ftp://ftp.iucr.org/pub/cif_core.dic. The current version number is 2.1.    #
#                                                                            #
# Software is freely available for graphical display of the structure(s) in  #
# this CIF.  For information consult the CIF home page http://www.iucr.org/  #
# cif/home.html                                                              #
#                                                                            #
##############################################################################
                                             
data_global
_audit_creation_method     'from SHELXL97 CIF and IUCr SHELXL97-template'
_journal_date_recd_electronic     2008-01-17
_journal_date_accepted     2008-01-31
_journal_name_full     'Acta Crystallographica, Section E'
_journal_year     2008
_journal_volume     64
_journal_issue      3
_journal_page_first     o559
_journal_page_last     o559
_journal_paper_category     QO
_journal_coeditor_code     LH2591
_publ_contact_author_name     'Dr. Michael Jennings'
_publ_contact_author_address
;
Department of Chemistry
The University of Western Ontario
London, Ontario, N6A 5B7,
CANADA
;
_publ_contact_author_email     mjenning@uwo.ca
_publ_contact_author_fax     '(519) 661-3022'
_publ_contact_author_phone     '(519) 661-2167'
_publ_section_title
;
(<i>R</i>)-1-Phenylethanaminium (<i>S</i>)-4-chloromandelate
;
loop_
    _publ_author_name
    _publ_author_footnote
    _publ_author_address
    'He, Quan' .
;
Department of Chemical Engineering,
Ningbo University of Technology,
Ningbo 315016
People's Republic of China
;
    'Jennings, Michael C.' .
;
Department of Chemistry
University of Western Ontario
London, Ontario
N6A 5B7
Canada
;
    'Rohani, Sohrab' .
;
Department of Chemical and Biochemical Engineering
University of Western Ontario
London, Ontario
N6A 5B9
Canada
;
    'Zhu, Jesse' .
;
Department of Chemical and Biochemical Engineering
University of Western Ontario
London, Ontario
N6A 5B9
Canada
;
    'Gomaa, Hassan' .
;
Department of Chemical and Biochemical Engineering
University of Western Ontario
London, Ontario
N6A 5B9
Canada
;
data_I
_audit_creation_method     SHELXL-97
_chemical_name_systematic
;
(<i>R</i>)-1-Phenylethanaminium (<i>S</i>)-4-chloromandelate
;
_chemical_name_common     ?
_chemical_formula_moiety     'C8 H12 N +, C8 H6 Cl O3 -'
_chemical_formula_sum     'C16 H18 Cl N O3'
_chemical_formula_iupac     'C8 H12 N +, C8 H6 Cl O3 -'
_chemical_formula_weight     307.76
_chemical_melting_point     ?
_symmetry_cell_setting     monoclinic
_symmetry_space_group_name_H-M     'P 21'
_symmetry_space_group_name_Hall     'P 2yb'
loop_
    _symmetry_equiv_pos_as_xyz
    'x, y, z'
    '-x, y+1/2, -z'
_cell_length_a     10.4091(7)
_cell_length_b     5.7635(4)
_cell_length_c     13.2544(10)
_cell_angle_alpha     90.00
_cell_angle_beta     96.831(4)
_cell_angle_gamma     90.00
_cell_volume     789.52(10)
_cell_formula_units_Z     2
_cell_measurement_reflns_used     11634
_cell_measurement_theta_min     2.04
_cell_measurement_theta_max     27.48
_cell_measurement_temperature     150(2)
_exptl_crystal_description     plate
_exptl_crystal_colour     colourless
_exptl_crystal_size_max     0.45
_exptl_crystal_size_mid     0.15
_exptl_crystal_size_min     0.08
_exptl_crystal_density_diffrn     1.295
_exptl_crystal_density_meas     ?
_exptl_crystal_density_method     'not measured'
_exptl_crystal_F_000     324
_exptl_absorpt_coefficient_mu     0.251
_exptl_absorpt_correction_type     'multi-scan'
_exptl_absorpt_process_details     '(SORTAV; Blessing, 1995)'
_exptl_absorpt_correction_T_min     0.787
_exptl_absorpt_correction_T_max     0.984
_exptl_special_details
;
Absorption correction: multi-scan from symmetry-related measurements
(SORTAV; Blessing, 1995). M.p. 140.8-142.5 K.
The specific rotation was [\a]^25^~D~ = +50.5\% (c=1, C^1^H^3^OH), determined
using a Perkin Elmer Model 341 Digital Polarimeter;
 ^1^H-NMR (d~6~-DMSO/TMS): \d 1.424 (d, 3H, CH~3~), 4.300 (m, 1H, CHNH~2~),
4.536 (s, 1H, CHOH), 7.268-7.457 (m, 9H, C~6~H~5~ and C~6~H~4~Cl) measured
using an INOVA 400MHz NMR (Varian).
;
_diffrn_ambient_temperature     150(2)
_diffrn_radiation_type     MoK\a
_diffrn_radiation_wavelength     0.71073
_diffrn_radiation_source     'fine-focus sealed tube'
_diffrn_radiation_monochromator     graphite
_diffrn_measurement_device_type     'Nonius KappaCCD'
_diffrn_measurement_method     '\f scans, and \w scans with \k offsets'
_diffrn_detector_area_resol_mean     ?
_diffrn_reflns_number     7943
_diffrn_reflns_av_R_equivalents     0.072
_diffrn_reflns_av_sigmaI/netI     0.0546
_diffrn_reflns_theta_min     2.36
_diffrn_reflns_theta_max     27.51
_diffrn_reflns_theta_full     27.51
_diffrn_measured_fraction_theta_max     0.992
_diffrn_measured_fraction_theta_full     0.992
_diffrn_reflns_limit_h_min     -13
_diffrn_reflns_limit_h_max     13
_diffrn_reflns_limit_k_min     -7
_diffrn_reflns_limit_k_max     7
_diffrn_reflns_limit_l_min     -16
_diffrn_reflns_limit_l_max     17
_diffrn_standards_number     0
_diffrn_standards_interval_count     ?
_diffrn_standards_interval_time     ?
_diffrn_standards_decay_%     ?
_refine_special_details
;
 Refinement of F^2^ against ALL reflections.  The weighted R-factor wR and
 goodness of fit S are based on F^2^, conventional R-factors R are based
 on F, with F set to zero for negative F^2^. The threshold expression of
 F^2^ > 2sigma(F^2^) is used only for calculating R-factors(gt) etc. and is
 not relevant to the choice of reflections for refinement.  R-factors based
 on F^2^ are statistically about twice as large as those based on F, and R-
 factors based on ALL data will be even larger.
;
_reflns_number_total     3431
_reflns_number_gt     2881
_reflns_threshold_expression     I>2\s(I)
_refine_ls_structure_factor_coef     Fsqd
_refine_ls_matrix_type     full
_refine_ls_R_factor_all     0.0578
_refine_ls_R_factor_gt     0.0444
_refine_ls_wR_factor_gt     0.1075
_refine_ls_wR_factor_ref     0.1153
_refine_ls_goodness_of_fit_ref     1.052
_refine_ls_restrained_S_all     1.051
_refine_ls_number_reflns     3431
_refine_ls_number_parameters     192
_refine_ls_number_restraints     1
_refine_ls_hydrogen_treatment     constr
_refine_ls_weighting_scheme     calc
_refine_ls_weighting_details
         'calc w=1/[\s^2^(Fo^2^)+(0.0565P)^2^+0.1172P] where P=(Fo^2^+2Fc^2^)/3'
_atom_sites_solution_hydrogens     geom
_atom_sites_solution_primary     direct
_atom_sites_solution_secondary     difmap
_refine_ls_shift/su_max     0.000
_refine_ls_shift/su_mean     0.000
_refine_diff_density_max     0.259
_refine_diff_density_min     -0.298
_refine_ls_extinction_method     none
_refine_ls_extinction_coef     ?
_refine_ls_abs_structure_details     'Flack (1983), 1436 Fridel pairs'
_refine_ls_abs_structure_Flack     -0.03(8)
loop_
    _atom_type_symbol
    _atom_type_description
    _atom_type_scat_dispersion_real
    _atom_type_scat_dispersion_imag
    _atom_type_scat_source
    'C' 'C' 0.0033 0.0016
                         'International Tables Vol C Tables 4.2.6.8 and 6.1.1.4'
    'H' 'H' 0.0000 0.0000
                         'International Tables Vol C Tables 4.2.6.8 and 6.1.1.4'
    'N' 'N' 0.0061 0.0033
                         'International Tables Vol C Tables 4.2.6.8 and 6.1.1.4'
    'O' 'O' 0.0106 0.0060
                         'International Tables Vol C Tables 4.2.6.8 and 6.1.1.4'
    'Cl' 'Cl' 0.1484 0.1585
                         'International Tables Vol C Tables 4.2.6.8 and 6.1.1.4'
_computing_data_collection     'COLLECT (Nonius, 1997)'
_computing_cell_refinement     'DENZO-SMN (Otwinowski & Minor, 1997)'
_computing_data_reduction     'DENZO-SMN (Otwinowski & Minor, 1997)'
_computing_structure_solution     'SHELXS97 (Sheldrick, 2008)'
_computing_structure_refinement     'SHELXL97 (Sheldrick, 2008)'
_computing_molecular_graphics     'SHELXTL/PC (Sheldrick, 2008)'
_computing_publication_material     'SHELXTL/PC (Sheldrick, 2008)'
loop_
    _atom_site_type_symbol
    _atom_site_label
    _atom_site_fract_x
    _atom_site_fract_y
    _atom_site_fract_z
    _atom_site_U_iso_or_equiv
    _atom_site_adp_type
    _atom_site_calc_flag
    _atom_site_refinement_flags
    _atom_site_occupancy
    _atom_site_disorder_assembly
    _atom_site_disorder_group
    Cl Cl1 0.62566(7) 0.61666(16) 1.01588(5) 0.0611(3) Uani d . 1 . .
    C C2 0.6271(2) 0.5894(5) 0.88508(17) 0.0393(6) Uani d . 1 . .
    C C3 0.5788(3) 0.7663(5) 0.82206(19) 0.0435(6) Uani d . 1 . .
    H H3A 0.5408 0.8990 0.8490 0.052 Uiso calc R 1 . .
    C C4 0.5863(2) 0.7484(4) 0.71887(18) 0.0368(5) Uani d . 1 . .
    H H4A 0.5529 0.8702 0.6751 0.044 Uiso calc R 1 . .
    C C5 0.64141(18) 0.5567(4) 0.67818(16) 0.0260(4) Uani d . 1 . .
    C C6 0.6887(2) 0.3804(4) 0.74326(19) 0.0359(5) Uani d . 1 . .
    H H6A 0.7267 0.2473 0.7165 0.043 Uiso calc R 1 . .
    C C7 0.6815(2) 0.3952(5) 0.84688(19) 0.0422(6) Uani d . 1 . .
    H H7A 0.7137 0.2730 0.8909 0.051 Uiso calc R 1 . .
    C C8 0.64285(18) 0.5435(3) 0.56394(15) 0.0246(4) Uani d . 1 . .
    H H8A 0.6574 0.7033 0.5382 0.030 Uiso calc R 1 . .
    O O9 0.52152(12) 0.4619(3) 0.51580(11) 0.0287(3) Uani d . 1 . .
    H H9A 0.4701 0.5740 0.5053 0.043 Uiso calc R 1 . .
    C C10 0.74941(19) 0.3868(4) 0.53386(15) 0.0249(4) Uani d . 1 . .
    O O11 0.72224(14) 0.1839(3) 0.50678(13) 0.0345(4) Uani d . 1 . .
    O O12 0.86102(13) 0.4771(3) 0.53936(11) 0.0299(3) Uani d . 1 . .
    N N13 0.87681(16) -0.1239(3) 0.42117(14) 0.0269(4) Uani d . 1 . .
    H H13A 0.8657 -0.2587 0.4548 0.040 Uiso calc R 1 . .
    H H13B 0.8332 -0.0076 0.4487 0.040 Uiso calc R 1 . .
    H H13C 0.9625 -0.0885 0.4267 0.040 Uiso calc R 1 . .
    C C14 0.6876(2) -0.2471(5) 0.30409(19) 0.0395(6) Uani d . 1 . .
    H H14A 0.6898 -0.4075 0.3288 0.059 Uiso calc R 1 . .
    H H14B 0.6480 -0.2430 0.2332 0.059 Uiso calc R 1 . .
    H H14C 0.6366 -0.1517 0.3458 0.059 Uiso calc R 1 . .
    C C15 0.8256(2) -0.1521(4) 0.31099(16) 0.0296(5) Uani d . 1 . .
    H H15A 0.8223 0.0045 0.2783 0.035 Uiso calc R 1 . .
    C C16 0.91365(19) -0.3052(4) 0.25701(17) 0.0278(5) Uani d . 1 . .
    C C17 0.9388(2) -0.2491(4) 0.15998(17) 0.0348(5) Uani d . 1 . .
    H H17A 0.9041 -0.1103 0.1292 0.042 Uiso calc R 1 . .
    C C18 1.0142(2) -0.3926(5) 0.10662(18) 0.0425(6) Uani d . 1 . .
    H H18A 1.0293 -0.3536 0.0394 0.051 Uiso calc R 1 . .
    C C19 1.0672(2) -0.5923(5) 0.15193(19) 0.0400(6) Uani d . 1 . .
    H H19A 1.1194 -0.6903 0.1160 0.048 Uiso calc R 1 . .
    C C20 1.0443(2) -0.6496(4) 0.24955(19) 0.0376(6) Uani d . 1 . .
    H H20A 1.0815 -0.7859 0.2810 0.045 Uiso calc R 1 . .
    C C21 0.9671(2) -0.5080(4) 0.30114(17) 0.0325(5) Uani d . 1 . .
    H H21A 0.9502 -0.5495 0.3677 0.039 Uiso calc R 1 . .
loop_
    _atom_site_aniso_label
    _atom_site_aniso_U_11
    _atom_site_aniso_U_22
    _atom_site_aniso_U_33
    _atom_site_aniso_U_12
    _atom_site_aniso_U_13
    _atom_site_aniso_U_23
    Cl1 0.0659(5) 0.0910(7) 0.0280(3) -0.0131(4) 0.0120(3) -0.0052(4)
    C2 0.0348(12) 0.0566(15) 0.0273(11) -0.0126(12) 0.0076(9) -0.0033(12)
    C3 0.0474(15) 0.0465(15) 0.0389(14) 0.0067(12) 0.0141(11) -0.0070(13)
    C4 0.0438(13) 0.0333(12) 0.0342(12) 0.0085(11) 0.0089(10) -0.0005(10)
    C5 0.0202(9) 0.0275(11) 0.0311(10) -0.0025(8) 0.0058(8) -0.0028(9)
    C6 0.0376(12) 0.0329(11) 0.0383(13) 0.0040(10) 0.0094(10) 0.0050(11)
    C7 0.0415(13) 0.0485(15) 0.0366(13) 0.0003(12) 0.0048(10) 0.0083(12)
    C8 0.0202(9) 0.0239(10) 0.0299(11) -0.0023(8) 0.0035(8) -0.0004(8)
    O9 0.0199(7) 0.0278(8) 0.0376(9) 0.0015(6) 0.0000(6) -0.0031(7)
    C10 0.0223(9) 0.0273(11) 0.0256(10) 0.0011(8) 0.0052(8) 0.0004(9)
    O11 0.0290(8) 0.0286(8) 0.0474(10) -0.0002(6) 0.0104(7) -0.0071(7)
    O12 0.0208(7) 0.0323(8) 0.0373(8) -0.0001(6) 0.0067(6) 0.0026(7)
    N13 0.0233(8) 0.0258(9) 0.0325(9) 0.0003(7) 0.0066(7) -0.0027(8)
    C14 0.0272(11) 0.0549(15) 0.0361(13) 0.0034(11) 0.0029(9) -0.0099(12)
    C15 0.0290(11) 0.0321(12) 0.0284(11) 0.0066(9) 0.0063(9) 0.0001(9)
    C16 0.0226(10) 0.0298(11) 0.0314(11) -0.0001(8) 0.0051(8) -0.0043(9)
    C17 0.0373(12) 0.0359(12) 0.0320(12) 0.0035(10) 0.0070(9) 0.0021(10)
    C18 0.0429(13) 0.0526(16) 0.0344(12) 0.0052(12) 0.0145(10) -0.0043(12)
    C19 0.0304(11) 0.0468(15) 0.0442(14) 0.0054(10) 0.0105(10) -0.0116(12)
    C20 0.0338(12) 0.0358(13) 0.0432(14) 0.0078(10) 0.0040(10) -0.0038(11)
    C21 0.0340(11) 0.0343(12) 0.0305(12) 0.0038(10) 0.0087(9) 0.0003(10)
_geom_special_details
;
 All esds (except the esd in the dihedral angle between two l.s. planes)
 are estimated using the full covariance matrix.  The cell esds are taken
 into account individually in the estimation of esds in distances, angles
 and torsion angles; correlations between esds in cell parameters are only
 used when they are defined by crystal symmetry.  An approximate (isotropic)
 treatment of cell esds is used for estimating esds involving l.s. planes.
;
loop_
    _geom_bond_atom_site_label_1
    _geom_bond_atom_site_label_2
    _geom_bond_site_symmetry_2
    _geom_bond_distance
    _geom_bond_publ_flag
    Cl1 C2 . 1.743(2) ?
    C2 C3 . 1.375(4) ?
    C2 C7 . 1.378(4) ?
    C3 C4 . 1.383(3) ?
    C3 H3A . 0.9500 ?
    C4 C5 . 1.384(3) ?
    C4 H4A . 0.9500 ?
    C5 C6 . 1.385(3) ?
    C5 C8 . 1.518(3) ?
    C6 C7 . 1.387(3) ?
    C6 H6A . 0.9500 ?
    C7 H7A . 0.9500 ?
    C8 O9 . 1.425(2) ?
    C8 C10 . 1.520(3) ?
    C8 H8A . 1.0000 ?
    O9 H9A . 0.8400 ?
    C10 O11 . 1.246(3) ?
    C10 O12 . 1.267(2) ?
    N13 C15 . 1.503(3) ?
    N13 H13A . 0.9100 ?
    N13 H13B . 0.9100 ?
    N13 H13C . 0.9100 ?
    C14 C15 . 1.530(3) ?
    C14 H14A . 0.9800 ?
    C14 H14B . 0.9800 ?
    C14 H14C . 0.9800 ?
    C15 C16 . 1.512(3) ?
    C15 H15A . 1.0000 ?
    C16 C17 . 1.381(3) ?
    C16 C21 . 1.393(3) ?
    C17 C18 . 1.390(3) ?
    C17 H17A . 0.9500 ?
    C18 C19 . 1.382(4) ?
    C18 H18A . 0.9500 ?
    C19 C20 . 1.383(3) ?
    C19 H19A . 0.9500 ?
    C20 C21 . 1.382(3) ?
    C20 H20A . 0.9500 ?
    C21 H21A . 0.9500 ?
loop_
    _geom_angle_atom_site_label_1
    _geom_angle_atom_site_label_2
    _geom_angle_atom_site_label_3
    _geom_angle_site_symmetry_1
    _geom_angle_site_symmetry_3
    _geom_angle
    _geom_angle_publ_flag
    C3 C2 C7 . . 121.1(2) ?
    C3 C2 Cl1 . . 119.5(2) ?
    C7 C2 Cl1 . . 119.4(2) ?
    C2 C3 C4 . . 119.1(2) ?
    C2 C3 H3A . . 120.5 ?
    C4 C3 H3A . . 120.5 ?
    C3 C4 C5 . . 121.3(2) ?
    C3 C4 H4A . . 119.3 ?
    C5 C4 H4A . . 119.3 ?
    C4 C5 C6 . . 118.5(2) ?
    C4 C5 C8 . . 118.86(19) ?
    C6 C5 C8 . . 122.64(19) ?
    C5 C6 C7 . . 121.0(2) ?
    C5 C6 H6A . . 119.5 ?
    C7 C6 H6A . . 119.5 ?
    C2 C7 C6 . . 119.1(2) ?
    C2 C7 H7A . . 120.4 ?
    C6 C7 H7A . . 120.4 ?
    O9 C8 C5 . . 110.47(15) ?
    O9 C8 C10 . . 108.78(16) ?
    C5 C8 C10 . . 112.68(16) ?
    O9 C8 H8A . . 108.3 ?
    C5 C8 H8A . . 108.3 ?
    C10 C8 H8A . . 108.3 ?
    C8 O9 H9A . . 109.5 ?
    O11 C10 O12 . . 125.27(19) ?
    O11 C10 C8 . . 119.05(17) ?
    O12 C10 C8 . . 115.68(18) ?
    C15 N13 H13A . . 109.5 ?
    C15 N13 H13B . . 109.5 ?
    H13A N13 H13B . . 109.5 ?
    C15 N13 H13C . . 109.5 ?
    H13A N13 H13C . . 109.5 ?
    H13B N13 H13C . . 109.5 ?
    C15 C14 H14A . . 109.5 ?
    C15 C14 H14B . . 109.5 ?
    H14A C14 H14B . . 109.5 ?
    C15 C14 H14C . . 109.5 ?
    H14A C14 H14C . . 109.5 ?
    H14B C14 H14C . . 109.5 ?
    N13 C15 C16 . . 110.97(17) ?
    N13 C15 C14 . . 108.59(18) ?
    C16 C15 C14 . . 112.37(19) ?
    N13 C15 H15A . . 108.3 ?
    C16 C15 H15A . . 108.3 ?
    C14 C15 H15A . . 108.3 ?
    C17 C16 C21 . . 118.5(2) ?
    C17 C16 C15 . . 119.8(2) ?
    C21 C16 C15 . . 121.69(19) ?
    C16 C17 C18 . . 121.0(2) ?
    C16 C17 H17A . . 119.5 ?
    C18 C17 H17A . . 119.5 ?
    C19 C18 C17 . . 119.6(2) ?
    C19 C18 H18A . . 120.2 ?
    C17 C18 H18A . . 120.2 ?
    C18 C19 C20 . . 120.1(2) ?
    C18 C19 H19A . . 120.0 ?
    C20 C19 H19A . . 120.0 ?
    C21 C20 C19 . . 119.8(2) ?
    C21 C20 H20A . . 120.1 ?
    C19 C20 H20A . . 120.1 ?
    C20 C21 C16 . . 121.0(2) ?
    C20 C21 H21A . . 119.5 ?
    C16 C21 H21A . . 119.5 ?
loop_
    _geom_torsion_atom_site_label_1
    _geom_torsion_atom_site_label_2
    _geom_torsion_atom_site_label_3
    _geom_torsion_atom_site_label_4
    _geom_torsion_site_symmetry_1
    _geom_torsion_site_symmetry_2
    _geom_torsion_site_symmetry_3
    _geom_torsion_site_symmetry_4
    _geom_torsion
    _geom_torsion_publ_flag
    C7 C2 C3 C4 . . . . -0.5(4) ?
    Cl1 C2 C3 C4 . . . . 176.8(2) ?
    C2 C3 C4 C5 . . . . -0.1(4) ?
    C3 C4 C5 C6 . . . . 0.4(3) ?
    C3 C4 C5 C8 . . . . 178.0(2) ?
    C4 C5 C6 C7 . . . . -0.2(3) ?
    C8 C5 C6 C7 . . . . -177.7(2) ?
    C3 C2 C7 C6 . . . . 0.8(4) ?
    Cl1 C2 C7 C6 . . . . -176.52(19) ?
    C5 C6 C7 C2 . . . . -0.4(3) ?
    C4 C5 C8 O9 . . . . -81.8(2) ?
    C6 C5 C8 O9 . . . . 95.7(2) ?
    C4 C5 C8 C10 . . . . 156.32(19) ?
    C6 C5 C8 C10 . . . . -26.2(3) ?
    O9 C8 C10 O11 . . . . -24.4(3) ?
    C5 C8 C10 O11 . . . . 98.5(2) ?
    O9 C8 C10 O12 . . . . 155.95(17) ?
    C5 C8 C10 O12 . . . . -81.2(2) ?
    N13 C15 C16 C17 . . . . -139.6(2) ?
    C14 C15 C16 C17 . . . . 98.6(2) ?
    N13 C15 C16 C21 . . . . 42.8(3) ?
    C14 C15 C16 C21 . . . . -79.0(3) ?
    C21 C16 C17 C18 . . . . 0.9(3) ?
    C15 C16 C17 C18 . . . . -176.8(2) ?
    C16 C17 C18 C19 . . . . -1.3(4) ?
    C17 C18 C19 C20 . . . . 0.5(4) ?
    C18 C19 C20 C21 . . . . 0.8(3) ?
    C19 C20 C21 C16 . . . . -1.2(3) ?
    C17 C16 C21 C20 . . . . 0.4(3) ?
    C15 C16 C21 C20 . . . . 178.1(2) ?
loop_
    _geom_hbond_atom_site_label_D
    _geom_hbond_atom_site_label_H
    _geom_hbond_atom_site_label_A
    _geom_hbond_site_symmetry_A
    _geom_hbond_distance_DH
    _geom_hbond_distance_HA
    _geom_hbond_distance_DA
    _geom_hbond_angle_DHA
    O9 H9A O9 2_656 0.84 2.26 2.939(2) 139
    O9 H9A O11 2_656 0.84 2.09 2.826(2) 146.3
    N13 H13A O12 1_545 0.91 1.89 2.798(2) 171.8
    N13 H13B O11 . 0.91 1.83 2.731(2) 169.0
    N13 H13C O12 2_746 0.91 1.88 2.779(2) 170.7
