# Supplementary material for: (R)-1-Phenyl­ethanaminium (S)-4-chloro­mandelate
Source: Acta Crystallogr Sect E Struct Rep Online. 2008 Feb 6;64(Pt 3):o559. doi: 10.1107/S1600536808003516 (PMC2960855; doi:10.1107/S1600536808003516)
Supplement: Supplementary file 2 [file e-64-0o559-Isup2.hkl]

# 
# h,k,l, Fc-squared, Fo-squared, sigma(Fo-squared) and status flag 
# 
data_I
_shelx_title ' 07207 in P2(1)' 
_shelx_refln_list_code          4 
_shelx_F_calc_maximum       60.71 
_exptl_crystal_F_000       324.00 
_reflns_d_resolution_high  0.7694 
 
loop_ 
 _symmetry_equiv_pos_as_xyz 
 'x, y, z' 
 '-x, y+1/2, -z' 
 
_cell_length_a    10.4091 
_cell_length_b     5.7635 
_cell_length_c    13.2544 
_cell_angle_alpha  90.000 
_cell_angle_beta   96.831 
_cell_angle_gamma  90.000 
 
_shelx_F_squared_multiplier     1.000 
 
loop_ 
 _refln_index_h 
 _refln_index_k 
 _refln_index_l 
 _refln_F_squared_calc 
 _refln_F_squared_meas 
 _refln_F_squared_sigma 
 _refln_observed_status 
   1  -7   0        2.78        1.10      2.24 o 
   2  -7   0        3.84        2.89      2.52 o 
   3  -7   0       25.65       28.84      3.10 o 
   4  -7   0        5.32        2.92      2.40 o 
   0  -6   0       55.57       55.09      4.98 o 
   1  -6   0       45.87       50.99      3.08 o 
   2  -6   0       56.33       68.13      3.70 o 
   3  -6   0       54.96       51.59      2.94 o 
   4  -6   0       17.60       18.20      5.82 o 
   5  -6   0       23.35       26.26      3.12 o 
   6  -6   0        8.25        7.48      2.87 o 
   7  -6   0       11.49       13.87      4.01 o 
   8  -6   0        2.21        1.03      4.22 o 
   1  -5   0       68.04       65.83      3.19 o 
   2  -5   0      494.09      511.64     15.10 o 
   3  -5   0      127.19      131.53      7.16 o 
   4  -5   0       55.90       63.21      3.36 o 
   5  -5   0        6.69       10.64      2.90 o 
   6  -5   0       13.98       15.32      3.28 o 
   7  -5   0       11.56       12.18      3.33 o 
   8  -5   0        6.59        7.51      3.55 o 
   9  -5   0       12.48       14.72      3.97 o 
   0  -4   0       76.55       81.06      4.68 o 
   1  -4   0       38.70       35.59      2.52 o 
   2  -4   0       78.01       68.08      4.47 o 
   3  -4   0      166.54      146.05     10.74 o 
   4  -4   0      114.01      120.75      8.43 o 
   5  -4   0      240.59      237.09      7.81 o 
   6  -4   0       58.02       54.19      3.26 o 
   7  -4   0       34.64       30.23      4.54 o 
   8  -4   0       29.27       25.47      4.00 o 
   9  -4   0        5.38        9.89      3.05 o 
  10  -4   0       12.90       11.87      3.47 o 
  11  -4   0       14.84       10.49      3.57 o 
   1  -3   0      184.14      191.88      3.96 o 
   2  -3   0      266.05      238.90      4.77 o 
   3  -3   0       77.06       67.79      2.99 o 
   4  -3   0        2.85        1.54      0.72 o 
   5  -3   0      304.25      282.28      9.83 o 
   6  -3   0      245.37      258.50      7.26 o 
   7  -3   0      182.72      184.97      5.51 o 
   8  -3   0       63.94       63.91      4.90 o 
   9  -3   0      209.62      204.47     11.58 o 
  10  -3   0       79.52       66.83      6.04 o 
   0  -2   0      106.54      100.73      3.52 o 
   1  -2   0      786.14      724.05     18.71 o 
   2  -2   0      100.60       98.70      2.48 o 
   3  -2   0     1021.96      970.72     25.97 o 
   4  -2   0      230.27      219.55      9.25 o 
   5  -2   0      428.51      416.35     12.58 o 
   6  -2   0      491.23      518.95     17.09 o 
   7  -2   0      164.34      156.96      6.37 o 
   8  -2   0      419.09      451.48     34.56 o 
   9  -2   0       12.90        9.66      1.62 o 
  10  -2   0       80.87       79.97      8.98 o 
  11  -2   0      164.00      184.66     13.24 o 
  12  -2   0       29.12       31.39      5.11 o 
   2  -1   0     3514.62     2651.89     92.03 o 
   4  -1   0       59.87       67.84      8.50 o 
   5  -1   0      687.57      730.14     53.79 o 
   6  -1   0      534.09      561.93     60.54 o 
   7  -1   0       28.18       31.04      4.32 o 
   8  -1   0       96.97      106.94      5.19 o 
   9  -1   0      279.30      302.57     23.85 o 
  10  -1   0       23.63       22.29      5.29 o 
  11  -1   0        8.63        6.19      2.67 o 
  12  -1   0        4.01       -2.19      3.44 o 
  13  -1   0        7.20        9.40      4.51 o 
   2   0   0      236.30      241.29     12.05 o 
   4   0   0     1289.12     1409.78    102.92 o 
   5   0   0      119.19      158.57     10.18 o 
   6   0   0       50.47       66.28      3.49 o 
   7   0   0       24.13       28.01      1.24 o 
   8   0   0       76.48       84.53      3.15 o 
   9   0   0      114.62      115.74      3.63 o 
  10   0   0       36.82       42.72      2.90 o 
  11   0   0        0.12        0.72      1.51 o 
  12   0   0       11.98       14.65      4.40 o 
  13   0   0        0.03        3.62      4.40 o 
   4   1   0       60.06       65.52      4.05 o 
   5   1   0      684.02      717.25     27.41 o 
   6   1   0      541.65      568.00     13.75 o 
   7   1   0       29.13       27.61      1.48 o 
   8   1   0       97.15      102.65     11.05 o 
   9   1   0      274.98      271.76     40.68 o 
  10   1   0       23.48       19.35      2.25 o 
  11   1   0        8.10        8.61      2.17 o 
  12   1   0        4.01        3.18      1.74 o 
  13   1   0        7.37        7.06      2.29 o 
   0   2   0      101.23       99.73      2.89 o 
   1   2   0      787.22      700.57     11.90 o 
   2   2   0      100.88       98.29      1.75 o 
   3   2   0     1028.77      992.56     14.47 o 
   4   2   0      228.55      224.24      4.59 o 
   5   2   0      427.42      426.38      9.86 o 
   6   2   0      491.32      521.69     25.42 o 
   7   2   0      161.63      176.33     10.36 o 
   8   2   0      413.31      462.28      9.82 o 
   9   2   0       13.47       13.77      1.17 o 
  10   2   0       80.68       81.55      2.86 o 
  11   2   0      163.97      191.02     12.43 o 
  12   2   0       28.41       26.36      7.35 o 
   1   3   0      178.26      181.65      5.70 o 
   2   3   0      272.18      251.62      7.18 o 
   3   3   0       73.04       66.31      2.22 o 
   4   3   0        2.93        1.93      0.70 o 
   5   3   0      301.69      293.59      6.17 o 
   6   3   0      242.31      270.79      7.58 o 
   7   3   0      182.85      201.29      5.50 o 
   8   3   0       64.37       73.04      2.40 o 
   9   3   0      207.11      230.15      6.77 o 
  10   3   0       78.61       85.55      3.16 o 
  11   3   0        6.65        5.28      1.56 o 
  12   3   0       50.33       45.66      4.68 o 
   0   4   0       79.70       94.59      4.26 o 
   1   4   0       36.68       41.23      1.96 o 
   2   4   0       78.24       70.41      5.58 o 
   3   4   0      164.29      147.67      4.22 o 
   4   4   0      109.93      107.29      3.19 o 
   5   4   0      236.42      238.52     17.52 o 
   6   4   0       58.23       60.91      2.39 o 
   7   4   0       33.82       39.49      2.14 o 
   8   4   0       28.78       28.99      2.19 o 
   9   4   0        5.62        8.89      1.46 o 
  10   4   0       12.92       11.56      2.77 o 
  11   4   0       14.69        9.49      2.16 o 
   1   5   0       66.39       61.92      3.57 o 
   2   5   0      487.88      532.78     16.56 o 
   3   5   0      129.10      145.21      4.39 o 
   4   5   0       55.58       60.30      2.43 o 
   5   5   0        6.55        7.06      1.65 o 
   6   5   0       13.22       11.87      2.93 o 
   7   5   0       11.14       10.86      2.17 o 
   8   5   0        6.50        9.87      4.08 o 
   9   5   0       12.79        9.56      2.00 o 
   1   6   0       45.19       50.55      2.76 o 
   2   6   0       56.27       63.49      3.23 o 
   3   6   0       54.28       45.84      2.82 o 
   4   6   0       17.04       17.36      2.30 o 
   5   6   0       23.35       30.74      3.38 o 
   6   6   0        8.33        8.67      2.99 o 
   7   6   0       11.17        8.69      3.26 o 
   8   6   0        2.29        4.46      4.94 o 
   1   7   0        2.65       -0.46      1.86 o 
   2   7   0        3.97        5.39      2.04 o 
   3   7   0       25.42       14.37      4.86 o 
   4   7   0        5.28        7.26      3.19 o 
  -4  -7   1        4.03        4.18      2.19 o 
  -3  -7   1       53.34       51.97      4.29 o 
  -2  -7   1       24.82       19.91      2.59 o 
  -1  -7   1        0.50       -0.47      2.51 o 
   0  -7   1        4.63        2.81      1.95 o 
   1  -7   1        1.99        3.03      2.52 o 
   2  -7   1        5.89        9.27      2.73 o 
   3  -7   1       19.69       20.95      2.99 o 
   4  -7   1        4.73        1.70      2.87 o 
  -8  -6   1       17.20       23.13      6.76 o 
  -7  -6   1       11.33        6.23      4.09 o 
  -6  -6   1       30.52       34.28      5.00 o 
  -5  -6   1       10.50       12.84      2.33 o 
  -4  -6   1       68.18       80.71     10.24 o 
  -3  -6   1       81.69       81.76      4.59 o 
  -2  -6   1        4.68        7.46      2.40 o 
  -1  -6   1       36.48       42.34      2.61 o 
   0  -6   1       86.88       94.94      5.12 o 
   1  -6   1        5.52        8.63      6.46 o 
   2  -6   1      113.75      124.20      8.34 o 
   3  -6   1       20.21       29.85      2.70 o 
   4  -6   1        3.98        5.57      2.47 o 
   5  -6   1        6.85       10.23      2.79 o 
   6  -6   1        0.56       -1.55      3.30 o 
   7  -6   1       11.61        9.72      3.93 o 
 -10  -5   1        1.08        1.56      3.63 o 
  -9  -5   1        4.05        2.28      3.63 o 
  -8  -5   1        9.20        9.12      3.63 o 
  -7  -5   1       10.18       18.53      4.87 o 
  -6  -5   1       33.16       40.52      2.96 o 
  -5  -5   1       50.79       50.22      3.18 o 
  -4  -5   1        8.75       13.61      2.69 o 
  -3  -5   1       65.21       77.40      4.97 o 
  -2  -5   1      153.72      199.26     25.66 o 
  -1  -5   1       21.96       22.64      4.23 o 
   0  -5   1       95.12       93.42      3.53 o 
   1  -5   1       64.46       70.73      3.39 o 
   2  -5   1       64.33       90.06     15.43 o 
   3  -5   1      199.50      228.80      7.45 o 
   4  -5   1      114.02      121.43      6.69 o 
   5  -5   1      169.90      169.63      6.05 o 
   6  -5   1       17.37       18.54      4.00 o 
   7  -5   1       18.89       22.22      3.36 o 
   8  -5   1        4.48        1.47      3.47 o 
   9  -5   1       16.94        6.10      3.78 o 
 -11  -4   1        2.73        0.00      4.16 o 
 -10  -4   1        1.54       -0.52      3.02 o 
  -9  -4   1        6.68        6.06      2.93 o 
  -8  -4   1       13.77       11.92      2.93 o 
  -7  -4   1       32.35       31.96      2.01 o 
  -6  -4   1      180.85      161.26      5.72 o 
  -5  -4   1      147.70      158.69      5.34 o 
  -4  -4   1      236.75      221.29     22.39 o 
  -3  -4   1       44.27       43.57      4.21 o 
  -2  -4   1       69.69       66.58      5.58 o 
  -1  -4   1       18.71       20.14      1.31 o 
   0  -4   1      321.13      319.75      9.67 o 
   1  -4   1      131.18      116.57     10.93 o 
   2  -4   1       31.42       29.46      3.31 o 
   3  -4   1      181.04      182.97     11.41 o 
   4  -4   1      630.45      625.82     17.40 o 
   5  -4   1       27.69       25.95      5.13 o 
   6  -4   1       43.23       38.48      4.50 o 
   7  -4   1      191.24      199.69     11.03 o 
   8  -4   1       50.04       48.80      4.68 o 
   9  -4   1       29.45       21.18      4.13 o 
  10  -4   1        1.62        4.76      3.38 o 
  11  -4   1        1.54        0.00      3.16 o 
 -11  -3   1       46.16       33.89      3.88 o 
 -10  -3   1       34.40       33.91      3.99 o 
  -9  -3   1      117.80      106.07      6.68 o 
  -8  -3   1       19.38       24.23      3.16 o 
  -7  -3   1      149.12      136.77      9.25 o 
  -6  -3   1      137.04      126.03      8.61 o 
  -5  -3   1      102.73       99.64      2.85 o 
  -4  -3   1       24.30       26.36      1.95 o 
  -3  -3   1      123.09      115.85      2.77 o 
  -2  -3   1      129.80      120.91      3.05 o 
  -1  -3   1      533.47      512.41      9.89 o 
   0  -3   1        4.98        4.54      0.56 o 
   1  -3   1      696.02      670.26     12.24 o 
   2  -3   1      192.27      169.15      3.61 o 
   3  -3   1      181.13      170.11      5.08 o 
   4  -3   1       54.40       50.13      4.40 o 
   5  -3   1       79.82       71.97      4.89 o 
   6  -3   1        2.93        3.53      0.79 o 
   7  -3   1      292.22      298.13     13.85 o 
   8  -3   1       11.31       12.52      2.45 o 
   9  -3   1       49.10       55.40      4.60 o 
  10  -3   1       87.23       76.42      5.98 o 
 -12  -2   1       14.64       12.88      3.13 o 
 -11  -2   1        3.10        0.66      3.59 o 
 -10  -2   1        7.45        5.41      1.47 o 
  -9  -2   1       37.30       37.94      5.26 o 
  -8  -2   1      512.03      521.63     59.07 o 
  -7  -2   1       62.21       59.78      2.83 o 
  -6  -2   1      112.15      112.03      5.46 o 
  -5  -2   1      117.71      114.52      3.12 o 
  -4  -2   1     1291.46     1284.05     33.60 o 
  -3  -2   1      254.52      255.97      6.31 o 
  -2  -2   1      349.51      329.97      7.51 o 
  -1  -2   1      223.14      200.81      6.19 o 
   0  -2   1     1519.62     1317.78     35.34 o 
   1  -2   1      150.68      160.60      2.92 o 
   2  -2   1      537.25      539.32     17.69 o 
   3  -2   1      323.55      326.03      8.15 o 
   4  -2   1      131.12      137.65      4.50 o 
   5  -2   1      791.13      761.32     31.60 o 
   6  -2   1       27.04       30.67      1.71 o 
   7  -2   1        3.39        4.10      1.13 o 
   8  -2   1      217.16      234.10      7.45 o 
   9  -2   1       54.13       60.31      3.35 o 
  10  -2   1      120.13      120.86     16.02 o 
  11  -2   1       29.82       22.25      3.40 o 
  12  -2   1       54.39       62.01      7.19 o 
 -13  -1   1       12.36        3.09      4.91 o 
 -12  -1   1       10.28       10.47      4.13 o 
 -11  -1   1        3.03        0.00      3.55 o 
 -10  -1   1       27.80       35.95      1.85 o 
  -9  -1   1      156.15      144.50     12.40 o 
  -8  -1   1        0.45        0.93      1.07 o 
  -7  -1   1      194.56      222.96     17.41 o 
  -6  -1   1      309.99      333.17     40.21 o 
  -5  -1   1      153.11      160.73     23.68 o 
  -4  -1   1      545.89      603.72     29.33 o 
  -3  -1   1       95.30      103.33      9.18 o 
  -2  -1   1     2473.88     2325.48    319.97 o 
   0  -1   1      722.51      635.03     12.08 o 
   1  -1   1      884.47      834.13     23.03 o 
   2  -1   1     3644.52     4232.08    143.56 o 
   3  -1   1       51.00       61.87      2.31 o 
   4  -1   1      342.44      349.25     21.51 o 
   5  -1   1     1318.46     1381.51     62.46 o 
   6  -1   1      396.18      424.73     21.60 o 
   7  -1   1      154.40      156.98      5.83 o 
   8  -1   1      114.97      123.32      7.91 o 
   9  -1   1       29.44       29.46      4.86 o 
  10  -1   1      178.17      221.65     13.49 o 
  11  -1   1       27.18       25.34      4.08 o 
  12  -1   1       13.80       11.62      3.33 o 
  13  -1   1       33.17       39.30      6.60 o 
 -13   0   1        3.28        4.13      4.73 o 
 -12   0   1        0.05        5.72      3.25 o 
 -11   0   1        0.04       -0.18      1.53 o 
 -10   0   1       77.45       77.70      4.32 o 
  -9   0   1        2.52        1.67      0.87 o 
  -8   0   1       27.58       30.08      2.77 o 
  -7   0   1      288.18      331.81     13.39 o 
  -6   0   1       32.09       29.06      2.02 o 
  -5   0   1     1251.77     1381.61     93.10 o 
  -4   0   1      398.48      426.53     18.63 o 
  -2   0   1      734.14      821.99     19.66 o 
  -1   0   1      181.81      204.28      5.30 o 
   1   0   1      682.85      615.06     10.70 o 
   3   0   1     1144.98     1167.93     60.96 o 
   4   0   1      315.67      295.54     14.80 o 
   5   0   1      785.02      858.23     17.06 o 
   6   0   1      104.50      121.89      2.74 o 
   7   0   1      172.82      186.32      6.16 o 
   8   0   1       72.38       74.86      3.99 o 
   9   0   1       32.80       29.96      2.18 o 
  10   0   1        7.92        9.74      1.54 o 
  11   0   1       16.40       21.09      3.87 o 
  12   0   1        0.43       -0.68      2.81 o 
  13   0   1       64.34       45.83      7.11 o 
 -13   1   1       11.96        6.92      2.69 o 
 -12   1   1       10.39       12.28      1.97 o 
 -11   1   1        2.90        4.18      2.65 o 
 -10   1   1       28.83       38.02      3.50 o 
  -9   1   1      159.33      168.90     11.23 o 
  -8   1   1        0.50        2.36      1.01 o 
  -7   1   1      195.11      199.79      6.75 o 
  -6   1   1      322.01      341.84      6.74 o 
  -5   1   1      154.62      171.10      4.58 o 
  -4   1   1      547.41      587.76     24.41 o 
  -3   1   1       99.49       98.28      6.50 o 
  -2   1   1     2524.92     2359.19     67.71 o 
   0   1   1      725.34      640.92     10.49 o 
   1   1   1      900.73      823.78     12.98 o 
   3   1   1       52.52       62.93      1.64 o 
   4   1   1      343.49      360.42      6.95 o 
   5   1   1     1295.49     1374.28     23.35 o 
   6   1   1      384.23      411.22      7.90 o 
   7   1   1      154.49      162.30      7.89 o 
   8   1   1      114.59      111.99      6.25 o 
   9   1   1       30.85       30.25      2.79 o 
  10   1   1      180.78      241.05      9.42 o 
  11   1   1       26.44       22.07      1.96 o 
  12   1   1       13.58       14.16      4.61 o 
  13   1   1       33.60       36.16      9.79 o 
 -13   2   1        2.74        1.54      1.98 o 
 -12   2   1       14.42        9.44      2.40 o 
 -11   2   1        3.02        3.36      1.34 o 
 -10   2   1        7.57        7.00      1.28 o 
  -9   2   1       37.20       43.64      2.38 o 
  -8   2   1      519.75      586.25     12.36 o 
  -7   2   1       64.49       65.43      5.47 o 
  -6   2   1      111.97      114.09      7.26 o 
  -5   2   1      123.77      121.19      4.04 o 
  -4   2   1     1310.76     1326.76     25.58 o 
  -3   2   1      245.84      259.22      4.36 o 
  -2   2   1      350.60      338.86      5.60 o 
  -1   2   1      233.33      215.46      4.65 o 
   0   2   1     1541.85     1362.16     21.96 o 
   1   2   1      143.26      148.79      3.01 o 
   2   2   1      535.02      531.77      8.17 o 
   3   2   1      311.90      300.90      4.79 o 
   4   2   1      122.22      130.47      2.53 o 
   5   2   1      785.76      778.56     25.81 o 
   6   2   1       27.47       25.75      1.96 o 
   7   2   1        3.71        2.46      1.37 o 
   8   2   1      215.13      249.13      6.02 o 
   9   2   1       54.06       65.46      2.77 o 
  10   2   1      120.51      136.40      6.58 o 
  11   2   1       28.92       26.37      2.59 o 
  12   2   1       54.84       48.83      4.39 o 
 -12   3   1        3.96        3.80      2.01 o 
 -11   3   1       47.12       48.98      2.97 o 
 -10   3   1       35.51       36.50      2.05 o 
  -9   3   1      118.29      120.91      3.86 o 
  -8   3   1       19.34       23.38      2.03 o 
  -7   3   1      152.85      161.44      4.50 o 
  -6   3   1      131.68      135.19      3.87 o 
  -5   3   1      106.54      103.74      3.17 o 
  -4   3   1       24.10       25.14      1.84 o 
  -3   3   1      128.54      128.10      3.24 o 
  -2   3   1      123.79      121.20      3.74 o 
  -1   3   1      542.88      530.01      9.65 o 
   0   3   1        5.16        5.56      0.56 o 
   1   3   1      700.62      665.13     11.31 o 
   2   3   1      197.45      181.11      3.73 o 
   3   3   1      180.49      175.39      4.22 o 
   4   3   1       54.53       60.00      1.70 o 
   5   3   1       81.71       72.88      1.92 o 
   6   3   1        2.47        2.02      0.71 o 
   7   3   1      288.40      304.64      7.11 o 
   8   3   1       11.49       11.42      1.36 o 
   9   3   1       50.63       54.77      2.27 o 
  10   3   1       86.29       93.85      3.74 o 
  11   3   1       24.38       27.00      2.62 o 
  12   3   1       39.05       30.32      6.44 o 
 -11   4   1        2.84        0.28      2.34 o 
 -10   4   1        1.48        4.19      1.37 o 
  -9   4   1        6.79        7.72      1.55 o 
  -8   4   1       13.48       19.16      2.04 o 
  -7   4   1       32.30       36.86      3.23 o 
  -6   4   1      181.81      180.90      6.82 o 
  -5   4   1      149.18      150.40      6.94 o 
  -4   4   1      240.31      241.40     12.10 o 
  -3   4   1       43.70       40.98      5.76 o 
  -2   4   1       69.69       68.48      8.61 o 
  -1   4   1       18.96       21.04      1.74 o 
   0   4   1      317.25      327.10     10.83 o 
   1   4   1      130.62      140.13      3.68 o 
   2   4   1       31.24       28.46      1.85 o 
   3   4   1      185.26      180.45      6.74 o 
   4   4   1      632.87      644.02     21.02 o 
   5   4   1       28.75       27.11      2.81 o 
   6   4   1       43.73       41.77      1.96 o 
   7   4   1      193.63      204.93      6.07 o 
   8   4   1       48.66       52.79      2.35 o 
   9   4   1       28.79       27.78      2.47 o 
  10   4   1        1.65        0.05      1.40 o 
  11   4   1        1.55        1.23      1.70 o 
 -10   5   1        1.17       -2.19      2.58 o 
  -9   5   1        4.12        3.40      1.63 o 
  -8   5   1        9.28        6.62      2.33 o 
  -7   5   1       10.53        9.98      2.58 o 
  -6   5   1       34.05       46.50      3.54 o 
  -5   5   1       50.15       57.99      3.26 o 
  -4   5   1        8.79       13.54      2.62 o 
  -3   5   1       63.52       69.93      2.91 o 
  -2   5   1      156.60      204.70     13.34 o 
  -1   5   1       21.07       29.16      2.83 o 
   0   5   1       95.39       97.02      4.32 o 
   1   5   1       65.88       68.89      4.10 o 
   2   5   1       65.66       83.30      3.65 o 
   3   5   1      197.58      220.26      7.23 o 
   4   5   1      114.30      116.52      4.88 o 
   5   5   1      170.44      174.16      6.15 o 
   6   5   1       18.07       19.13      2.17 o 
   7   5   1       19.26       20.88      3.53 o 
   8   5   1        4.62        6.14      3.09 o 
   9   5   1       16.73        8.81      2.22 o 
  -8   6   1       17.34       14.88      4.93 o 
  -7   6   1       11.43       14.18      4.09 o 
  -6   6   1       30.48       43.42      6.99 o 
  -5   6   1       10.65       14.84      4.09 o 
  -4   6   1       68.10       80.99      5.51 o 
  -3   6   1       81.55       80.89     14.68 o 
  -2   6   1        4.66        3.28      1.44 o 
  -1   6   1       37.18       41.72      5.98 o 
   0   6   1       86.34       91.40      5.70 o 
   1   6   1        5.33        3.16      1.97 o 
   2   6   1      114.19      119.92      4.44 o 
   3   6   1       20.66       20.07      1.81 o 
   4   6   1        4.19        4.32      2.13 o 
   5   6   1        6.89        8.69      2.82 o 
   6   6   1        0.54        3.26      2.43 o 
   7   6   1       11.62       10.28      2.84 o 
  -4   7   1        4.06        0.95      2.63 o 
  -3   7   1       53.45       46.61      7.95 o 
  -2   7   1       24.54       19.07      4.13 o 
  -1   7   1        0.50        0.83      2.20 o 
   0   7   1        4.63        4.92      1.94 o 
   1   7   1        2.05        2.84      2.05 o 
   2   7   1        6.02        5.28      3.81 o 
   3   7   1       19.75       12.17      3.17 o 
   4   7   1        4.69        3.43      4.13 o 
  -4  -7   2       11.54        9.89      2.50 o 
  -3  -7   2        4.81        7.15      2.14 o 
  -2  -7   2        7.48        5.29      2.50 o 
  -1  -7   2       24.07       22.32      2.90 o 
   0  -7   2        0.91        2.66      2.34 o 
   1  -7   2        1.58        2.71      2.63 o 
   2  -7   2       10.21        9.61      2.81 o 
   3  -7   2       11.35        9.48      2.20 o 
   4  -7   2        0.95        3.84      3.84 o 
  -8  -6   2        7.18       19.87      5.20 o 
  -7  -6   2       24.77       17.40      3.66 o 
  -6  -6   2       59.36       71.10      7.14 o 
  -5  -6   2        3.38        4.42      2.97 o 
  -4  -6   2        8.26       18.62      4.96 o 
  -3  -6   2        3.49       13.09      5.34 o 
  -2  -6   2        0.54        1.20      2.89 o 
  -1  -6   2       27.74       34.95      2.73 o 
   0  -6   2       38.48       46.44      4.12 o 
   1  -6   2       17.70       21.81      2.35 o 
   2  -6   2      108.61      125.37      5.69 o 
   3  -6   2        0.43        0.20      2.97 o 
   4  -6   2       11.96       19.71      3.02 o 
   5  -6   2       20.51       20.56      2.39 o 
   6  -6   2       16.13       15.02      4.46 o 
   7  -6   2       12.65        4.37      4.27 o 
 -10  -5   2       45.02       39.76      5.47 o 
  -9  -5   2        0.21       -0.52      3.81 o 
  -8  -5   2       12.27        9.89      3.40 o 
  -7  -5   2       27.09       25.47      4.13 o 
  -6  -5   2       36.97       36.40      4.24 o 
  -5  -5   2       57.88       61.10      3.14 o 
  -4  -5   2       59.70       65.12      4.59 o 
  -3  -5   2       32.29       39.72      2.74 o 
  -2  -5   2       25.87       34.52      6.67 o 
  -1  -5   2       98.83       98.52     10.12 o 
   0  -5   2       34.11       32.44      7.41 o 
   1  -5   2       38.15       45.23      2.75 o 
   2  -5   2       67.96       73.36      3.40 o 
   3  -5   2       71.79       92.89      4.10 o 
   4  -5   2       44.89       55.84      5.49 o 
   5  -5   2       34.77       38.10      2.72 o 
   6  -5   2       58.59       59.67      3.46 o 
   7  -5   2       31.55       38.79      4.34 o 
   8  -5   2        1.66        1.58      3.38 o 
   9  -5   2        2.55       -1.70      3.50 o 
 -11  -4   2       12.58        7.87      3.31 o 
 -10  -4   2        2.55        0.41      3.11 o 
  -9  -4   2       19.44       13.83      3.33 o 
  -8  -4   2       19.71       21.14      3.34 o 
  -7  -4   2       44.82       39.23      3.27 o 
  -6  -4   2      129.15      144.10      5.55 o 
  -5  -4   2       23.02       25.88      5.54 o 
  -4  -4   2      201.01      197.20     15.14 o 
  -3  -4   2      309.64      256.96     15.42 o 
  -2  -4   2      100.09       94.54      4.03 o 
  -1  -4   2       15.17       14.53      2.07 o 
   0  -4   2      160.23      158.45      9.19 o 
   1  -4   2      133.71      131.73      8.12 o 
   2  -4   2       39.62       37.52      2.23 o 
   3  -4   2       53.92       57.48      2.88 o 
   4  -4   2       37.88       47.51      2.88 o 
   5  -4   2      143.52      152.69      8.15 o 
   6  -4   2       87.57       89.49      7.35 o 
   7  -4   2       21.66       25.47      3.30 o 
   8  -4   2       54.08       54.96      5.77 o 
   9  -4   2       22.26       27.85      4.47 o 
  10  -4   2        4.09        1.91      2.87 o 
 -12  -3   2        7.34        3.79      4.55 o 
 -11  -3   2       17.51       16.77      4.06 o 
 -10  -3   2       19.89       16.36      2.31 o 
  -9  -3   2        4.22       12.14      5.99 o 
  -8  -3   2       18.41       21.09      1.23 o 
  -7  -3   2       14.84       15.39      2.89 o 
  -6  -3   2      518.19      480.46     25.80 o 
  -5  -3   2       43.79       43.27      3.02 o 
  -4  -3   2      100.13       86.96      2.81 o 
  -3  -3   2      540.36      513.27     20.98 o 
  -2  -3   2      511.41      462.97     10.13 o 
  -1  -3   2       24.32       24.08      0.81 o 
   0  -3   2       21.17       18.75      1.31 o 
   1  -3   2      892.77      906.53     17.50 o 
   2  -3   2      326.78      308.48      5.86 o 
   3  -3   2       24.33       19.44      2.36 o 
   4  -3   2       91.99       85.10      8.42 o 
   5  -3   2      125.27      114.48     11.35 o 
   6  -3   2      452.55      462.55     10.95 o 
   7  -3   2       27.28       30.02      3.30 o 
   8  -3   2       37.76       30.21      3.09 o 
   9  -3   2      143.53      134.45      8.79 o 
  10  -3   2        0.06       -2.21      2.42 o 
 -13  -2   2       15.17        8.86      5.15 o 
 -12  -2   2       18.72       18.91      4.47 o 
 -11  -2   2       20.49       19.81      3.89 o 
 -10  -2   2        4.60        3.86      2.67 o 
  -9  -2   2       44.91       49.38      3.93 o 
  -8  -2   2       13.98       16.29      3.16 o 
  -7  -2   2       14.58       15.83      1.51 o 
  -6  -2   2      133.61      134.28      6.76 o 
  -5  -2   2      469.78      474.62     10.87 o 
  -4  -2   2      210.07      212.66      8.93 o 
  -3  -2   2      604.29      584.60     18.34 o 
  -2  -2   2      682.38      679.33     31.42 o 
  -1  -2   2     1295.61     1235.18     26.93 o 
   0  -2   2     2360.78     2213.94     44.36 o 
   1  -2   2       15.86       18.72      0.65 o 
   2  -2   2       20.13       21.15      0.67 o 
   3  -2   2     1748.59     1686.94     49.55 o 
   4  -2   2      395.61      408.02     10.05 o 
   5  -2   2      272.77      291.55     17.42 o 
   6  -2   2       43.49       42.70      3.37 o 
   7  -2   2       14.01       14.77      1.89 o 
   8  -2   2       51.40       48.12      3.68 o 
   9  -2   2      106.45      118.64      8.19 o 
  10  -2   2        0.63        0.58      1.40 o 
 -13  -1   2        8.96        5.03      5.33 o 
 -12  -1   2       15.29       12.29      4.84 o 
 -11  -1   2       32.01       42.72      4.84 o 
 -10  -1   2      145.34      163.08     21.82 o 
  -9  -1   2      194.06      198.22     18.44 o 
  -8  -1   2       58.10       58.15      4.40 o 
  -7  -1   2      118.15      132.82      9.92 o 
  -6  -1   2      210.15      205.23     18.64 o 
  -5  -1   2      611.84      698.86     39.27 o 
  -4  -1   2      943.39     1036.16     71.87 o 
  -3  -1   2      292.23      276.38     17.53 o 
  -2  -1   2       37.50       35.57      1.15 o 
  -1  -1   2     1310.19     1232.56     32.05 o 
   0  -1   2     1400.68     1249.47     29.96 o 
   1  -1   2      696.58      719.50     19.19 o 
   2  -1   2      837.02      790.80     26.59 o 
   3  -1   2      996.26      984.48     42.41 o 
   4  -1   2      188.62      184.92      3.77 o 
   5  -1   2      920.11      960.41     42.97 o 
   6  -1   2       26.83       22.28      1.51 o 
   7  -1   2        4.61        4.53      0.60 o 
   8  -1   2      120.86      130.49      4.42 o 
   9  -1   2      137.46      155.73     15.69 o 
  10  -1   2       18.98       20.98      3.40 o 
  11  -1   2       19.59       19.33      3.89 o 
  12  -1   2       18.99       21.12      4.67 o 
  13  -1   2        7.04        9.26      3.72 o 
 -13   0   2        7.30        4.06      3.47 o 
 -12   0   2       48.45       51.81      6.57 o 
 -11   0   2      105.39      146.95     11.69 o 
 -10   0   2        0.32       -0.20      2.80 o 
  -9   0   2      135.10      135.25      9.83 o 
  -8   0   2     1689.16     2186.22     91.44 o 
  -7   0   2      100.25      110.38      5.67 o 
  -6   0   2        7.01        8.32      0.70 o 
  -5   0   2        1.91        1.79      0.54 o 
  -4   0   2        5.73        6.41      0.51 o 
  -3   0   2      137.25      148.08      4.57 o 
  -2   0   2       28.59       40.56      1.64 o 
  -1   0   2      340.89      354.17      9.38 o 
   0   0   2       83.25       91.15      2.42 o 
   1   0   2     2809.07     2351.89     76.18 o 
   2   0   2      940.09      876.39     23.69 o 
   3   0   2      766.89      777.13     28.40 o 
   4   0   2      158.46      131.00      3.12 o 
   5   0   2       15.48       20.00      0.65 o 
   6   0   2       77.48       86.36      1.98 o 
   7   0   2       53.23       54.45      1.48 o 
   8   0   2      658.07      722.45     43.21 o 
   9   0   2        8.94       10.35      3.16 o 
  10   0   2      105.77      111.99      6.58 o 
  11   0   2        1.23       -2.02      3.28 o 
  12   0   2       20.20       26.76      3.62 o 
  13   0   2       12.90       11.35      5.34 o 
 -13   1   2        9.10        9.33      3.07 o 
 -12   1   2       15.19       13.90      2.68 o 
 -11   1   2       32.68       35.57      3.60 o 
 -10   1   2      142.49      149.52     10.59 o 
  -9   1   2      193.68      213.23     11.63 o 
  -8   1   2       57.54       63.94      1.86 o 
  -7   1   2      119.83      130.71      3.33 o 
  -6   1   2      210.01      229.91     10.25 o 
  -5   1   2      618.84      683.80     30.20 o 
  -4   1   2      938.69     1055.61     40.00 o 
  -3   1   2      296.19      283.27      6.88 o 
  -2   1   2       38.47       35.51      1.56 o 
  -1   1   2     1288.82     1213.02     18.61 o 
   0   1   2     1393.75     1276.08     26.06 o 
   1   1   2      674.50      666.31     10.08 o 
   2   1   2      848.04      753.93     11.56 o 
   3   1   2      977.88      973.55     13.28 o 
   4   1   2      187.52      183.51      3.38 o 
   5   1   2      931.30      924.19     21.10 o 
   6   1   2       28.01       26.39      1.12 o 
   7   1   2        4.00        3.62      0.62 o 
   8   1   2      120.94      121.82      9.45 o 
   9   1   2      136.75      152.51      6.78 o 
  10   1   2       17.74       18.49      1.72 o 
  11   1   2       20.20       21.99      2.03 o 
  12   1   2       19.02       15.11      2.25 o 
  13   1   2        7.31       13.39      2.87 o 
 -13   2   2       14.91       10.86      3.58 o 
 -12   2   2       19.05       23.22      2.22 o 
 -11   2   2       21.01       28.54      3.30 o 
 -10   2   2        4.55        5.73      1.31 o 
  -9   2   2       44.53       58.87     10.23 o 
  -8   2   2       12.54       15.51      2.28 o 
  -7   2   2       14.74       14.54      1.98 o 
  -6   2   2      135.44      131.99      9.79 o 
  -5   2   2      464.77      485.06     13.28 o 
  -4   2   2      208.62      202.63      4.75 o 
  -3   2   2      610.24      609.43     16.35 o 
  -2   2   2      678.66      690.74     10.38 o 
  -1   2   2     1282.62     1243.42     19.71 o 
   0   2   2     2330.27     2220.53     98.08 o 
   1   2   2       14.70       16.38      0.62 o 
   2   2   2       20.96       21.69      0.83 o 
   3   2   2     1762.93     1704.60     34.81 o 
   4   2   2      381.30      375.73      7.99 o 
   5   2   2      278.87      274.56      5.29 o 
   6   2   2       44.46       44.93      2.72 o 
   7   2   2       12.45       12.33      1.14 o 
   8   2   2       52.13       55.55      1.95 o 
   9   2   2      106.65      121.15      3.59 o 
  10   2   2        0.64       -1.01      1.23 o 
  11   2   2       10.46       13.37      1.78 o 
  12   2   2       23.99       21.00      1.99 o 
 -12   3   2        7.47        9.29      2.11 o 
 -11   3   2       16.93       17.45      2.11 o 
 -10   3   2       19.88       13.16      1.63 o 
  -9   3   2        4.35        1.65      1.31 o 
  -8   3   2       18.34       25.39      1.72 o 
  -7   3   2       13.58       13.19      1.09 o 
  -6   3   2      522.11      531.70     18.46 o 
  -5   3   2       41.70       41.33      1.74 o 
  -4   3   2      101.24       91.50      2.30 o 
  -3   3   2      533.79      513.10     10.42 o 
  -2   3   2      503.67      465.28     11.81 o 
  -1   3   2       24.39       25.22      1.12 o 
   0   3   2       21.77       19.69      0.86 o 
   1   3   2      877.00      890.23     17.08 o 
   2   3   2      326.86      316.68      9.93 o 
   3   3   2       25.84       21.58      0.85 o 
   4   3   2       90.89       90.15      2.74 o 
   5   3   2      123.54      124.41      3.01 o 
   6   3   2      461.60      488.15     10.15 o 
   7   3   2       26.64       30.39      1.56 o 
   8   3   2       37.28       38.64      1.77 o 
   9   3   2      144.65      145.26      6.29 o 
  10   3   2        0.10       -1.03      1.23 o 
  11   3   2        0.46        1.38      1.44 o 
  12   3   2        1.98        0.72      1.99 o 
 -11   4   2       12.35        8.21      2.47 o 
 -10   4   2        2.45        0.73      1.73 o 
  -9   4   2       20.10       20.30      1.77 o 
  -8   4   2       19.68       24.50      2.20 o 
  -7   4   2       43.65       50.09      3.50 o 
  -6   4   2      128.18      145.34      6.34 o 
  -5   4   2       22.49       23.93      1.20 o 
  -4   4   2      195.22      193.42     15.69 o 
  -3   4   2      310.75      291.06     19.35 o 
  -2   4   2       99.52      102.58     10.14 o 
  -1   4   2       16.33       22.44      3.46 o 
   0   4   2      165.24      167.21      5.22 o 
   1   4   2      135.23      133.24      3.35 o 
   2   4   2       39.98       42.27      2.31 o 
   3   4   2       51.45       53.52      2.73 o 
   4   4   2       38.02       40.47      1.40 o 
   5   4   2      143.62      139.92      4.99 o 
   6   4   2       86.75       86.90      3.19 o 
   7   4   2       20.80       25.23      2.64 o 
   8   4   2       55.31       54.80      2.47 o 
   9   4   2       22.71       22.74      2.09 o 
  10   4   2        4.00        2.73      1.59 o 
  11   4   2        1.15       -1.83      2.16 o 
 -10   5   2       44.32       37.02      7.04 o 
  -9   5   2        0.24       -0.43      2.12 o 
  -8   5   2       12.16       14.78      2.95 o 
  -7   5   2       26.39       38.17      3.68 o 
  -6   5   2       35.74       41.75      2.87 o 
  -5   5   2       58.64       62.94      8.54 o 
  -4   5   2       60.27       67.99      3.04 o 
  -3   5   2       33.11       38.32      2.93 o 
  -2   5   2       27.43       31.87      1.96 o 
  -1   5   2       98.10      110.31      5.07 o 
   0   5   2       33.74       37.50      3.08 o 
   1   5   2       39.77       42.05      2.36 o 
   2   5   2       69.03       70.33      2.87 o 
   3   5   2       72.72       73.70      5.93 o 
   4   5   2       44.34       46.07      2.77 o 
   5   5   2       35.46       37.63      3.02 o 
   6   5   2       57.31       62.16      4.49 o 
   7   5   2       31.46       38.65      3.11 o 
   8   5   2        1.71        0.17      4.49 o 
   9   5   2        2.41       -1.13      2.31 o 
  -8   6   2        7.08        1.35      4.63 o 
  -7   6   2       24.74       28.71      6.97 o 
  -6   6   2       59.51       74.12      7.88 o 
  -5   6   2        3.18        3.09      2.80 o 
  -4   6   2        8.66       14.25      2.32 o 
  -3   6   2        3.41        5.07      1.29 o 
  -2   6   2        0.50        3.21      2.89 o 
  -1   6   2       28.58       34.32      2.63 o 
   0   6   2       39.06       49.33      3.50 o 
   1   6   2       18.11       20.60      3.78 o 
   2   6   2      108.34      116.26      5.34 o 
   3   6   2        0.39        0.54      2.51 o 
   4   6   2       12.19        5.88      3.02 o 
   5   6   2       20.27       20.93      3.81 o 
   6   6   2       16.02       11.89      2.77 o 
   7   6   2       12.52        9.30      2.91 o 
  -4   7   2       11.63       15.08      4.70 o 
  -3   7   2        4.72        5.49      3.53 o 
  -2   7   2        7.56        2.66      2.93 o 
  -1   7   2       24.13       16.03      2.93 o 
   0   7   2        0.92        1.11      2.09 o 
   1   7   2        1.59        0.34      2.21 o 
   2   7   2       10.01        2.53      3.99 o 
   3   7   2       11.42        9.22      6.58 o 
   4   7   2        0.95        5.30      4.70 o 
  -4  -7   3        3.01        2.85      2.56 o 
  -3  -7   3        3.92        4.49      4.37 o 
  -2  -7   3        8.17       11.85      2.69 o 
  -1  -7   3       24.63       21.59      2.97 o 
   0  -7   3        7.39        9.01      2.43 o 
   1  -7   3        3.61        4.50      2.35 o 
   2  -7   3       10.09        7.20      2.83 o 
   3  -7   3        5.51       -0.92      2.50 o 
  -7  -6   3       15.26       14.53      4.27 o 
  -6  -6   3       61.53       71.86      7.54 o 
  -5  -6   3        2.99        5.43      2.12 o 
  -4  -6   3        3.06        3.83      1.92 o 
  -3  -6   3       51.18       52.69      3.61 o 
  -2  -6   3       30.86       30.08      2.61 o 
  -1  -6   3       42.24       36.78      2.74 o 
   0  -6   3        4.36        2.64      1.89 o 
   1  -6   3       10.88       13.67      2.12 o 
   2  -6   3       59.89       59.27      3.66 o 
   3  -6   3       18.67       24.53      3.65 o 
   4  -6   3       10.28        7.75      5.41 o 
   5  -6   3        6.61        7.55      3.51 o 
   6  -6   3        0.18       11.03      4.16 o 
   7  -6   3        6.81        6.28      4.08 o 
 -10  -5   3       18.99       23.31      4.83 o 
  -9  -5   3        5.83        5.96      3.80 o 
  -8  -5   3       68.94       60.50      6.70 o 
  -7  -5   3       18.42       21.82      3.30 o 
  -6  -5   3       43.86       40.68      7.26 o 
  -5  -5   3       37.42       36.60      4.46 o 
  -4  -5   3        6.82       12.68      4.27 o 
  -3  -5   3      133.82      146.55     11.27 o 
  -2  -5   3       31.25       27.44      4.46 o 
  -1  -5   3       34.64       34.14      5.64 o 
   0  -5   3       25.63       21.52      3.68 o 
   1  -5   3       19.99       18.63      1.99 o 
   2  -5   3       11.83       11.29      1.79 o 
   3  -5   3       32.20       38.82      3.74 o 
   4  -5   3        6.98        7.55      1.70 o 
   5  -5   3       33.08       26.57      3.82 o 
   6  -5   3       18.66       25.99      3.79 o 
   7  -5   3        1.65        0.42      3.07 o 
   8  -5   3        2.71        4.04      4.25 o 
   9  -5   3       10.21        4.58      2.67 o 
 -11  -4   3        8.61       11.87      3.61 o 
 -10  -4   3       18.91       18.33      4.55 o 
  -9  -4   3       46.85       46.10      5.61 o 
  -8  -4   3       17.39       23.00      3.43 o 
  -7  -4   3       28.95       23.49      3.42 o 
  -6  -4   3       70.32       69.86      6.58 o 
  -5  -4   3      232.83      243.92      9.32 o 
  -4  -4   3      303.79      281.46     28.95 o 
  -3  -4   3      188.36      194.84     14.94 o 
  -2  -4   3      134.62      133.73      9.76 o 
  -1  -4   3      178.87      179.50      9.74 o 
   0  -4   3      286.84      272.34     15.51 o 
   1  -4   3        7.12        6.19      2.43 o 
   2  -4   3       75.49       82.67      3.93 o 
   3  -4   3       14.58       13.51      1.22 o 
   4  -4   3       21.43       21.46      1.59 o 
   5  -4   3        9.55        8.50      1.41 o 
   6  -4   3        3.87        3.85      1.37 o 
   7  -4   3        2.76       -0.85      2.44 o 
   8  -4   3        2.26       -0.74      2.66 o 
   9  -4   3       13.77       16.17      4.05 o 
  10  -4   3        4.77        3.09      3.30 o 
 -12  -3   3       11.23       18.12      4.84 o 
 -11  -3   3       13.39       16.24      5.38 o 
 -10  -3   3       24.18       22.63      6.20 o 
  -9  -3   3      118.17      113.77      4.96 o 
  -8  -3   3        8.91        7.32      1.01 o 
  -7  -3   3        8.97        9.49      1.47 o 
  -6  -3   3       37.26       38.81      5.39 o 
  -5  -3   3      101.15       97.66      5.28 o 
  -4  -3   3        2.45        1.37      0.72 o 
  -3  -3   3       79.03       76.22      4.45 o 
  -2  -3   3      135.92      127.17      4.50 o 
  -1  -3   3      621.12      625.88     11.67 o 
   0  -3   3      103.07       94.82      2.50 o 
   1  -3   3      206.52      192.22      4.15 o 
   2  -3   3      128.18      126.07      2.93 o 
   3  -3   3      113.22      110.95      6.39 o 
   4  -3   3       50.21       55.20      3.27 o 
   5  -3   3        8.30        8.47      0.94 o 
   6  -3   3      251.72      227.73     21.49 o 
   7  -3   3       56.43       61.13      4.67 o 
   8  -3   3       44.26       44.50      4.23 o 
   9  -3   3       32.73       34.74      3.90 o 
  10  -3   3        6.62        8.89      2.51 o 
 -13  -2   3       37.89       36.73      6.51 o 
 -12  -2   3        5.70       10.59      4.58 o 
 -11  -2   3       13.89       15.97      4.96 o 
 -10  -2   3        0.96       -1.98      2.73 o 
  -9  -2   3       27.85       25.55      3.52 o 
  -8  -2   3       55.37       46.44      5.84 o 
  -7  -2   3      104.53       98.40      6.96 o 
  -6  -2   3       50.04       46.42      5.90 o 
  -5  -2   3       51.46       54.15      1.81 o 
  -4  -2   3       19.26       24.50      1.57 o 
  -3  -2   3     1467.99     1458.74     48.03 o 
  -2  -2   3      161.18      159.03      7.42 o 
  -1  -2   3      278.76      247.47      6.07 o 
   0  -2   3      729.84      660.58     12.28 o 
   1  -2   3      457.63      435.78     22.26 o 
   2  -2   3        1.86        3.82      0.46 o 
   3  -2   3       52.79       63.35      1.93 o 
   4  -2   3      723.65      728.87     16.49 o 
   5  -2   3       49.52       51.49      2.21 o 
   6  -2   3      125.29      127.39      6.92 o 
   7  -2   3      136.46      141.01      7.95 o 
   8  -2   3       58.61       67.10      4.32 o 
   9  -2   3       76.19       70.49      4.81 o 
  10  -2   3       59.69       59.83      5.37 o 
 -13  -1   3        4.31        3.80      3.71 o 
 -12  -1   3       72.52       75.89      8.50 o 
 -11  -1   3       10.73        7.03      2.93 o 
 -10  -1   3       69.89       72.99     13.75 o 
  -9  -1   3       12.30       10.11      1.51 o 
  -8  -1   3      140.60      150.80      7.69 o 
  -7  -1   3       54.88       50.79      2.95 o 
  -6  -1   3      534.36      592.07     17.58 o 
  -5  -1   3       87.18       94.97      3.81 o 
  -4  -1   3      963.70     1058.10     31.39 o 
  -3  -1   3     1044.05     1026.46     34.59 o 
  -2  -1   3      517.00      486.71      8.41 o 
  -1  -1   3     1952.92     1828.61     32.27 o 
   0  -1   3      971.70      836.72     25.52 o 
   1  -1   3      872.94      839.15     22.80 o 
   2  -1   3     1790.72     1802.96     58.87 o 
   3  -1   3      195.28      192.88      6.24 o 
   4  -1   3       49.48       51.90      2.99 o 
   5  -1   3      352.96      370.33      7.61 o 
   6  -1   3      289.13      291.36     15.83 o 
   7  -1   3       97.65      109.93      5.31 o 
   8  -1   3      112.66      112.13      4.07 o 
   9  -1   3       12.80       12.53      1.40 o 
  10  -1   3       48.01       44.78      4.46 o 
  11  -1   3       51.78       65.21      5.89 o 
  12  -1   3       15.55       17.15      3.81 o 
 -13   0   3        5.32        1.50      3.71 o 
 -12   0   3        0.38        5.12      3.92 o 
 -11   0   3        3.34        2.42      3.53 o 
 -10   0   3        6.13        4.67      1.26 o 
  -9   0   3       46.58       49.71      2.01 o 
  -8   0   3        9.49       11.26      1.47 o 
  -7   0   3       38.57       43.85      1.89 o 
  -6   0   3      156.10      191.58      4.94 o 
  -5   0   3      847.68      959.28     32.86 o 
  -4   0   3      628.29      660.58     36.67 o 
  -3   0   3      273.80      286.61     24.31 o 
  -2   0   3        9.79        4.15      0.63 o 
  -1   0   3        1.53        0.69      0.39 o 
   0   0   3      650.36      618.70     12.29 o 
   1   0   3      699.51      657.25     44.69 o 
   2   0   3      164.06      176.83      2.88 o 
   3   0   3      846.91      783.36     16.38 o 
   4   0   3      934.37      959.49     25.55 o 
   5   0   3      876.28      902.53     15.37 o 
   6   0   3       53.23       59.49      2.23 o 
   7   0   3      109.05      113.92      4.25 o 
   8   0   3       21.81       23.87      2.31 o 
   9   0   3       15.64       15.54      1.69 o 
  10   0   3       72.43       70.74      3.96 o 
  11   0   3       33.44       42.65      3.47 o 
  12   0   3       10.35        5.58      2.68 o 
 -13   1   3        4.34        5.12      4.61 o 
 -12   1   3       72.95       61.55      8.26 o 
 -11   1   3       10.15        7.68      2.70 o 
 -10   1   3       72.82       81.75      5.88 o 
  -9   1   3       13.02       10.94      1.19 o 
  -8   1   3      142.23      152.60      4.29 o 
  -7   1   3       50.55       53.37      1.93 o 
  -6   1   3      519.30      578.41     20.15 o 
  -5   1   3       89.86       92.22      4.16 o 
  -4   1   3      968.85     1040.39     36.18 o 
  -3   1   3     1015.69      973.39     33.83 o 
  -2   1   3      513.50      470.00     12.46 o 
  -1   1   3     1971.37     1816.89     44.07 o 
   0   1   3      981.40      864.59     21.44 o 
   1   1   3      886.47      813.65     13.04 o 
   2   1   3     1815.24     1675.39     26.43 o 
   3   1   3      190.32      175.95      2.86 o 
   4   1   3       47.86       47.75      1.04 o 
   5   1   3      361.50      375.13     10.15 o 
   6   1   3      282.27      286.51      6.47 o 
   7   1   3       97.55       99.95      3.44 o 
   8   1   3      113.76      112.34      8.33 o 
   9   1   3       13.89       16.74      1.46 o 
  10   1   3       46.67       49.40      2.19 o 
  11   1   3       52.14       54.66      2.79 o 
  12   1   3       15.74       14.24      3.00 o 
 -13   2   3       38.66       35.26      5.24 o 
 -12   2   3        5.32        2.88      1.71 o 
 -11   2   3       13.68       14.77      3.40 o 
 -10   2   3        0.98        1.05      1.48 o 
  -9   2   3       29.63       30.46      2.31 o 
  -8   2   3       54.49       54.22      2.29 o 
  -7   2   3      105.16      104.09      7.83 o 
  -6   2   3       48.99       43.27      3.32 o 
  -5   2   3       46.90       47.96      2.42 o 
  -4   2   3       15.95       19.83      0.72 o 
  -3   2   3     1458.79     1568.40     24.71 o 
  -2   2   3      162.12      173.30      3.02 o 
  -1   2   3      292.65      267.50      4.83 o 
   0   2   3      735.35      656.21     31.05 o 
   1   2   3      458.82      449.99     14.65 o 
   2   2   3        2.20        4.08      0.51 o 
   3   2   3       47.76       54.98      2.53 o 
   4   2   3      730.56      688.92     12.96 o 
   5   2   3       47.37       45.52      2.31 o 
   6   2   3      127.36      124.94      8.61 o 
   7   2   3      136.56      134.00      3.56 o 
   8   2   3       60.84       70.71      2.36 o 
   9   2   3       75.02       78.04      2.77 o 
  10   2   3       59.55       69.82      3.62 o 
  11   2   3       39.31       37.27      2.36 o 
  12   2   3        2.90        1.81      1.69 o 
 -12   3   3       11.32       15.07      2.95 o 
 -11   3   3       14.00       12.97      2.17 o 
 -10   3   3       24.83       23.66      3.15 o 
  -9   3   3      117.81      127.85      5.41 o 
  -8   3   3        8.67       10.98      1.96 o 
  -7   3   3       10.05       11.46      1.58 o 
  -6   3   3       36.88       38.73      1.73 o 
  -5   3   3       99.13      102.49      6.74 o 
  -4   3   3        2.38        1.86      0.47 o 
  -3   3   3       81.09       70.90      3.22 o 
  -2   3   3      138.01      136.92      4.43 o 
  -1   3   3      615.85      640.90     12.71 o 
   0   3   3      103.12       93.47      2.48 o 
   1   3   3      214.23      203.32      6.19 o 
   2   3   3      125.46      129.88      3.62 o 
   3   3   3      111.86      115.71      2.98 o 
   4   3   3       50.44       55.96      2.09 o 
   5   3   3        9.63        9.74      0.90 o 
   6   3   3      246.41      256.01      7.18 o 
   7   3   3       56.85       63.11      2.47 o 
   8   3   3       44.31       44.72      1.91 o 
   9   3   3       32.74       34.80      1.92 o 
  10   3   3        6.69       10.59      1.61 o 
  11   3   3        8.15        5.35      2.78 o 
 -11   4   3        8.43        7.67      2.12 o 
 -10   4   3       19.12       14.97      2.05 o 
  -9   4   3       46.58       55.19      6.41 o 
  -8   4   3       17.33       17.43      2.03 o 
  -7   4   3       29.25       24.07      2.10 o 
  -6   4   3       71.06       76.91      3.26 o 
  -5   4   3      236.99      255.94      8.27 o 
  -4   4   3      304.85      290.86     10.65 o 
  -3   4   3      188.32      200.11     13.25 o 
  -2   4   3      136.14      136.26      6.58 o 
  -1   4   3      177.94      182.04      7.32 o 
   0   4   3      279.91      316.13     16.00 o 
   1   4   3        6.56        5.59      1.00 o 
   2   4   3       74.96       85.14      2.69 o 
   3   4   3       13.47        9.87      1.87 o 
   4   4   3       23.14       20.35      1.08 o 
   5   4   3        9.94        6.62      1.26 o 
   6   4   3        3.65        4.44      1.16 o 
   7   4   3        2.39        1.60      1.03 o 
   8   4   3        2.03        2.22      1.25 o 
   9   4   3       13.48       14.04      3.66 o 
  10   4   3        4.63        2.52      1.47 o 
 -10   5   3       19.36       11.76      3.64 o 
  -9   5   3        5.68        4.71      2.18 o 
  -8   5   3       69.35       66.91      4.11 o 
  -7   5   3       18.97       19.80      2.53 o 
  -6   5   3       44.31       46.36      4.06 o 
  -5   5   3       36.96       35.79      5.88 o 
  -4   5   3        6.63        7.35      1.15 o 
  -3   5   3      133.68      149.72      7.37 o 
  -2   5   3       31.73       32.14      2.48 o 
  -1   5   3       35.23       35.91      4.23 o 
   0   5   3       25.63       23.85      2.07 o 
   1   5   3       20.56       24.32      2.32 o 
   2   5   3       10.96        5.87      1.82 o 
   3   5   3       31.45       38.30      3.91 o 
   4   5   3        7.13        6.08      0.93 o 
   5   5   3       32.07       28.32      2.60 o 
   6   5   3       19.30       25.81      4.82 o 
   7   5   3        1.72        2.07      1.77 o 
   8   5   3        2.67        2.63      3.79 o 
   9   5   3        9.86        4.89      6.93 o 
  -7   6   3       15.31       10.12      5.38 o 
  -6   6   3       61.56       75.52      5.37 o 
  -5   6   3        3.19        4.82      2.05 o 
  -4   6   3        3.07        0.27      1.63 o 
  -3   6   3       51.60       54.19     10.69 o 
  -2   6   3       31.08       29.05      2.80 o 
  -1   6   3       41.39       36.07      2.92 o 
   0   6   3        4.65        5.16      1.23 o 
   1   6   3       10.62       10.55      2.04 o 
   2   6   3       60.01       59.64      5.08 o 
   3   6   3       18.61       19.29      3.46 o 
   4   6   3        9.89       12.05      3.38 o 
   5   6   3        6.80        9.12      2.40 o 
   6   6   3        0.18        2.82      3.20 o 
   7   6   3        6.97        9.70      3.54 o 
  -4   7   3        2.99        2.70      2.38 o 
  -3   7   3        4.04        2.19      2.99 o 
  -2   7   3        8.25        9.02      2.23 o 
  -1   7   3       24.55       16.06      3.71 o 
   0   7   3        7.38        5.87      2.49 o 
   1   7   3        3.68        2.81      2.81 o 
   2   7   3        9.92        7.30      3.21 o 
   3   7   3        5.55        5.76      3.12 o 
  -4  -7   4        3.97        1.88      2.72 o 
  -3  -7   4        0.65       -1.95      2.42 o 
  -2  -7   4        3.33        5.10      4.06 o 
  -1  -7   4        6.27        7.23      2.76 o 
   0  -7   4        8.07        4.85      2.68 o 
   1  -7   4        1.64        1.53      4.47 o 
   2  -7   4       31.44       29.87      3.74 o 
   3  -7   4        5.91       -0.80      2.50 o 
  -7  -6   4        3.18        1.22      3.77 o 
  -6  -6   4       50.73       45.19      3.59 o 
  -5  -6   4        8.19        8.00      2.16 o 
  -4  -6   4        6.46        5.56      3.11 o 
  -3  -6   4       60.44       69.84      7.78 o 
  -2  -6   4        2.96        5.14      2.10 o 
  -1  -6   4       25.90       28.51      2.49 o 
   0  -6   4       46.97       52.77      3.58 o 
   1  -6   4       51.42       54.39      6.09 o 
   2  -6   4       42.14       45.56      7.30 o 
   3  -6   4       25.06       26.12      2.65 o 
   4  -6   4       19.77       23.97      3.58 o 
   5  -6   4        6.12        3.83      3.31 o 
   6  -6   4        3.50        1.35      3.86 o 
   7  -6   4        3.94        7.04      6.30 o 
  -9  -5   4        8.75        2.88      3.80 o 
  -8  -5   4       28.44       31.19      5.16 o 
  -7  -5   4        1.47        0.96      2.40 o 
  -6  -5   4       41.91       41.27      3.07 o 
  -5  -5   4       24.68       23.21      2.77 o 
  -4  -5   4       13.27       15.41      1.68 o 
  -3  -5   4       37.80       37.19      3.14 o 
  -2  -5   4       85.71       85.54      5.71 o 
  -1  -5   4        7.90       12.34      1.76 o 
   0  -5   4       14.15       15.26      1.95 o 
   1  -5   4       64.10       63.57      2.78 o 
   2  -5   4        2.59        7.23      1.61 o 
   3  -5   4      117.13      127.00      4.93 o 
   4  -5   4        4.42        4.92      1.74 o 
   5  -5   4        3.91        3.61      1.65 o 
   6  -5   4        8.10        9.15      3.26 o 
   7  -5   4       25.00       22.44      4.55 o 
   8  -5   4        3.45        2.02      3.40 o 
   9  -5   4       45.02       33.27      4.93 o 
 -11  -4   4       39.65       25.11      4.66 o 
 -10  -4   4       24.34       27.49      5.19 o 
  -9  -4   4       18.96       17.79      3.75 o 
  -8  -4   4       26.66       23.14      3.55 o 
  -7  -4   4       11.66        8.44      1.31 o 
  -6  -4   4       98.32      110.86      8.36 o 
  -5  -4   4       46.91       42.52      4.48 o 
  -4  -4   4        0.57        1.53      2.09 o 
  -3  -4   4      158.57      158.84     15.97 o 
  -2  -4   4       14.04       13.72      2.32 o 
  -1  -4   4       38.02       36.60      3.07 o 
   0  -4   4      125.65      116.96      9.67 o 
   1  -4   4        6.93        9.16      1.45 o 
   2  -4   4       79.29       65.83      4.77 o 
   3  -4   4       13.11       15.33      1.48 o 
   4  -4   4       28.75       23.62      1.43 o 
   5  -4   4       38.75       42.48      2.72 o 
   6  -4   4       15.53       13.69      2.24 o 
   7  -4   4       28.08       28.17      3.60 o 
   8  -4   4       11.66       11.21      2.86 o 
   9  -4   4       32.38       33.05      4.26 o 
  10  -4   4       56.21       42.76      4.90 o 
 -12  -3   4       13.19       12.44      3.89 o 
 -11  -3   4       14.06       16.43      2.61 o 
 -10  -3   4        7.36        8.67      2.17 o 
  -9  -3   4       17.17       18.62      2.03 o 
  -8  -3   4        4.34        3.32      1.31 o 
  -7  -3   4      110.49      116.29      9.41 o 
  -6  -3   4       32.14       28.61      2.95 o 
  -5  -3   4       99.70      106.86      7.15 o 
  -4  -3   4        5.14        7.18      1.11 o 
  -3  -3   4      152.76      134.56      7.53 o 
  -2  -3   4       38.49       36.00      1.51 o 
  -1  -3   4        7.53        6.82      0.53 o 
   0  -3   4      110.17      116.61      2.93 o 
   1  -3   4       92.55       95.04      3.10 o 
   2  -3   4      134.06      138.81      4.78 o 
   3  -3   4       41.55       39.85      2.44 o 
   4  -3   4       17.01       15.20      1.02 o 
   5  -3   4       96.37       78.19      8.44 o 
   6  -3   4      195.67      176.55     16.69 o 
   7  -3   4       53.12       60.95      4.49 o 
   8  -3   4       76.15       78.60      6.27 o 
   9  -3   4       62.73       51.03      5.00 o 
  10  -3   4        2.03        0.73      2.89 o 
 -12  -2   4        3.58        3.36      4.13 o 
 -11  -2   4       13.47       13.84      2.15 o 
 -10  -2   4       13.41        9.09      1.85 o 
  -9  -2   4       72.25       71.60      6.87 o 
  -8  -2   4        8.75        9.28      2.32 o 
  -7  -2   4       17.18       15.84      2.04 o 
  -6  -2   4       76.57       77.08      4.57 o 
  -5  -2   4       24.65       25.30      2.91 o 
  -4  -2   4      408.44      385.00     12.52 o 
  -3  -2   4      796.68      776.09     16.95 o 
  -2  -2   4       25.81       30.32      1.09 o 
  -1  -2   4       63.45       61.82      2.02 o 
   0  -2   4      138.25      128.07      2.49 o 
   1  -2   4      106.80      112.29      2.77 o 
   2  -2   4      478.28      470.00     14.36 o 
   3  -2   4       97.86       82.33      1.64 o 
   4  -2   4      222.22      228.61      7.06 o 
   5  -2   4       70.04       72.71      2.01 o 
   6  -2   4      167.75      168.45      4.22 o 
   7  -2   4       79.36       87.05      4.72 o 
   8  -2   4       20.47       19.78      1.99 o 
   9  -2   4       46.09       44.38      3.98 o 
 -13  -1   4       24.52       24.94      6.00 o 
 -12  -1   4       54.36       50.47      5.81 o 
 -11  -1   4       18.48       20.50      4.63 o 
 -10  -1   4       53.64       49.35      8.12 o 
  -9  -1   4      103.63       97.78      9.87 o 
  -8  -1   4      121.00      104.38     10.79 o 
  -7  -1   4        9.82       10.26      1.40 o 
  -6  -1   4      487.71      487.51     20.91 o 
  -5  -1   4       19.92       18.18      0.76 o 
  -4  -1   4       47.06       44.36      1.57 o 
  -3  -1   4     1217.47     1196.68     19.64 o 
  -2  -1   4      226.24      227.79      4.95 o 
  -1  -1   4      762.31      726.84     27.47 o 
   0  -1   4     1269.21     1211.63     60.21 o 
   1  -1   4       95.54       87.40      2.14 o 
   2  -1   4       29.11       24.80      0.75 o 
   3  -1   4      329.90      316.62      9.61 o 
   4  -1   4        0.22        0.42      0.69 o 
   5  -1   4      166.05      166.20      4.34 o 
   6  -1   4       85.34       82.06      2.61 o 
   7  -1   4       30.09       34.10      2.35 o 
   8  -1   4      172.56      185.99     10.00 o 
   9  -1   4        9.13        7.66      1.69 o 
  10  -1   4        1.69        1.23      2.75 o 
  11  -1   4       34.62       32.29      4.48 o 
  12  -1   4        1.82        5.44      3.88 o 
 -13   0   4        9.60        5.24      3.64 o 
 -12   0   4        1.66        4.77      4.16 o 
 -11   0   4        9.17       13.06      2.96 o 
 -10   0   4        8.95        7.55      1.53 o 
  -9   0   4      130.73      141.20      4.13 o 
  -8   0   4       15.52       11.69      1.10 o 
  -7   0   4       56.27       64.07      2.22 o 
  -6   0   4        8.36        8.89      0.81 o 
  -5   0   4       10.82       15.05      1.07 o 
  -4   0   4        0.27        0.52      0.70 o 
  -3   0   4        7.51        9.55      1.09 o 
  -2   0   4        4.33        1.35      1.07 o 
   0   0   4     2625.66     2504.48     47.52 o 
   1   0   4       39.90       47.61      1.00 o 
   2   0   4      456.37      414.59      9.05 o 
   3   0   4        8.64        8.90      0.40 o 
   4   0   4        4.61        6.61      0.39 o 
   5   0   4       91.81      102.53      1.89 o 
   6   0   4        4.41        5.93      0.63 o 
   7   0   4       59.08       63.98      2.17 o 
   8   0   4       66.87       64.57      3.80 o 
   9   0   4       26.08       26.17      1.72 o 
  10   0   4        2.20        1.38      1.98 o 
  11   0   4        2.52        2.39      2.43 o 
  12   0   4        7.39       12.38      3.71 o 
 -13   1   4       24.30       15.77      3.92 o 
 -12   1   4       53.68       56.09      7.29 o 
 -11   1   4       19.57       20.19      4.61 o 
 -10   1   4       51.13       53.45      4.34 o 
  -9   1   4      102.15      104.96      4.09 o 
  -8   1   4      118.91      122.36      6.44 o 
  -7   1   4       11.53       11.42      1.48 o 
  -6   1   4      497.56      517.34     18.89 o 
  -5   1   4       19.29       17.98      1.59 o 
  -4   1   4       46.47       46.29      3.17 o 
  -3   1   4     1223.16     1256.69     43.00 o 
  -2   1   4      241.12      232.64      9.29 o 
  -1   1   4      751.63      735.95     26.45 o 
   0   1   4     1261.30     1122.73     23.13 o 
   1   1   4       94.62       83.20      2.60 o 
   2   1   4       30.23       25.70      0.69 o 
   3   1   4      328.90      315.16      4.61 o 
   4   1   4        0.12       -0.08      0.34 o 
   5   1   4      174.14      169.89      3.99 o 
   6   1   4       90.84       90.42      2.61 o 
   7   1   4       29.33       29.09      1.18 o 
   8   1   4      170.42      171.15      9.98 o 
   9   1   4        8.27        6.71      1.45 o 
  10   1   4        2.02        3.19      1.49 o 
  11   1   4       34.25       35.35      2.70 o 
  12   1   4        1.80        1.73      3.73 o 
 -12   2   4        3.69        5.87      2.77 o 
 -11   2   4       13.87       14.48      3.23 o 
 -10   2   4       13.83       13.20      2.01 o 
  -8   2   4        8.55        7.19      1.28 o 
  -7   2   4       16.43       15.31      1.76 o 
  -6   2   4       77.82       65.30      4.00 o 
  -5   2   4       27.59       25.22      2.80 o 
  -4   2   4      409.99      395.39     10.14 o 
  -3   2   4      806.67      814.56     17.35 o 
  -2   2   4       27.29       30.61      0.90 o 
  -1   2   4       57.07       56.85      2.39 o 
   0   2   4      143.17      132.96      7.03 o 
   1   2   4      107.39      110.11      4.94 o 
   2   2   4      485.80      459.22     10.59 o 
   3   2   4      101.96       90.11      2.70 o 
   4   2   4      226.60      234.30      8.35 o 
   5   2   4       70.18       68.78      3.67 o 
   6   2   4      165.02      169.50      4.27 o 
   7   2   4       79.68       84.82      2.79 o 
   8   2   4       18.94       19.15      1.68 o 
   9   2   4       46.81       50.88      2.45 o 
  10   2   4       21.52       21.79      1.74 o 
  11   2   4       56.57       54.68      3.68 o 
  12   2   4        8.99        2.32      4.45 o 
 -12   3   4       13.37       11.05      1.93 o 
 -11   3   4       13.50       15.31      2.07 o 
 -10   3   4        6.87        8.61      2.85 o 
  -9   3   4       17.23       23.56      2.14 o 
  -8   3   4        4.10        3.77      1.37 o 
  -7   3   4      112.32      125.55      8.32 o 
  -6   3   4       31.02       29.59      2.54 o 
  -5   3   4      101.88      109.21      5.88 o 
  -4   3   4        5.62        5.57      0.88 o 
  -3   3   4      158.33      137.64      7.19 o 
  -2   3   4       42.63       44.38      1.38 o 
  -1   3   4        6.89        7.60      1.48 o 
   0   3   4      109.09      126.96      2.82 o 
   1   3   4       97.87      104.97      3.21 o 
   2   3   4      130.58      129.09      4.37 o 
   3   3   4       42.79       45.84      1.67 o 
   4   3   4       17.00       17.43      1.36 o 
   5   3   4       95.84       90.44      2.66 o 
   6   3   4      196.45      213.65      5.60 o 
   7   3   4       54.15       52.36      1.89 o 
   8   3   4       77.04       75.80      2.68 o 
   9   3   4       61.14       54.73      2.51 o 
  10   3   4        2.28        2.70      1.18 o 
  11   3   4       11.35        9.98      1.83 o 
 -11   4   4       40.11       41.02      5.93 o 
 -10   4   4       24.33       27.83      4.92 o 
  -9   4   4       19.73       16.42      2.32 o 
  -8   4   4       27.78       28.47      2.23 o 
  -7   4   4       11.56       14.36      1.86 o 
  -6   4   4       98.10      109.64      3.92 o 
  -5   4   4       44.51       44.28      3.37 o 
  -4   4   4        0.85        0.62      1.56 o 
  -3   4   4      158.79      166.42      9.01 o 
  -2   4   4       13.40       14.95      1.98 o 
  -1   4   4       40.50       39.54      1.90 o 
   0   4   4      130.36      132.30      5.03 o 
   1   4   4        7.19       10.59      1.12 o 
   2   4   4       80.01       70.69      2.69 o 
   3   4   4       13.08       14.07      1.07 o 
   4   4   4       27.01       24.10      2.05 o 
   5   4   4       38.25       43.79      2.43 o 
   6   4   4       15.44       13.34      1.88 o 
   7   4   4       28.34       26.85      4.56 o 
   8   4   4       12.22       11.73      1.61 o 
   9   4   4       32.04       30.99      3.67 o 
  10   4   4       56.55       42.36      5.91 o 
  -9   5   4        8.72        9.51      2.25 o 
  -8   5   4       28.09       31.49      4.50 o 
  -7   5   4        1.37       -0.45      1.62 o 
  -6   5   4       43.12       40.22      5.57 o 
  -5   5   4       24.31       26.43      3.92 o 
  -4   5   4       13.62       11.44      1.36 o 
  -3   5   4       39.33       44.65      2.87 o 
  -2   5   4       83.46       84.03      3.02 o 
  -1   5   4        8.09        9.26      1.34 o 
   0   5   4       14.47       15.87      1.54 o 
   1   5   4       62.59       63.37      2.60 o 
   2   5   4        3.00        2.53      0.96 o 
   3   5   4      118.01      123.86      4.13 o 
   4   5   4        4.58        4.94      2.37 o 
   5   5   4        4.27        3.78      2.44 o 
   7   5   4       24.73       21.98      2.63 o 
   8   5   4        3.50        3.14      2.41 o 
   9   5   4       45.63       49.50      4.81 o 
  -7   6   4        3.28        0.99      2.23 o 
  -6   6   4       50.81       52.03      9.20 o 
  -5   6   4        8.12        7.16      2.93 o 
  -4   6   4        6.37        8.92      1.56 o 
  -3   6   4       60.18       62.55      6.14 o 
  -2   6   4        2.93        4.02      1.73 o 
  -1   6   4       25.65       25.52      1.83 o 
   0   6   4       48.06       49.70      2.51 o 
   1   6   4       51.10       48.65      3.08 o 
   2   6   4       41.90       37.80      5.42 o 
   3   6   4       25.63       25.66      2.64 o 
   4   6   4       19.92       22.21      3.92 o 
   5   6   4        6.04        0.89      2.87 o 
   6   6   4        3.60        3.12      2.57 o 
   7   6   4        4.03       -0.49      3.23 o 
  -4   7   4        3.97        6.67      4.58 o 
  -3   7   4        0.64       -1.93      2.36 o 
  -2   7   4        3.36        2.31      2.26 o 
  -1   7   4        6.37        4.11      2.70 o 
   0   7   4        8.20        3.89      3.61 o 
   1   7   4        1.68        2.22      2.90 o 
   2   7   4       31.55       26.20      5.63 o 
   3   7   4        5.88        0.98      4.88 o 
  -3  -7   5        8.18        1.50      3.23 o 
  -2  -7   5        0.09        1.20      2.62 o 
  -1  -7   5        2.38        1.13      2.52 o 
   0  -7   5        0.78       -0.85      6.58 o 
   1  -7   5        1.06        0.20      2.55 o 
   2  -7   5       30.24       24.61      3.38 o 
  -7  -6   5        1.18        1.94      4.59 o 
  -6  -6   5       34.19       27.63      3.28 o 
  -5  -6   5        2.93        2.91      1.86 o 
  -4  -6   5        4.76        3.60      2.26 o 
  -3  -6   5       47.90       50.40      3.78 o 
  -2  -6   5        0.61        0.05      2.14 o 
  -1  -6   5       14.56       13.84      2.14 o 
   0  -6   5        5.24        7.32      3.56 o 
   1  -6   5       27.14       29.13      6.07 o 
   2  -6   5       92.27      104.63      5.09 o 
   3  -6   5        0.52        0.52      2.06 o 
   4  -6   5        3.49        2.79      2.25 o 
   5  -6   5       17.97       18.21      4.04 o 
   6  -6   5        1.51        0.63      3.65 o 
  -9  -5   5        1.32        1.34      3.92 o 
  -8  -5   5        4.89       13.01      4.24 o 
  -7  -5   5       46.78       53.60      3.76 o 
  -6  -5   5       94.56      100.31      4.52 o 
  -5  -5   5       24.73       28.18      2.43 o 
  -4  -5   5       46.02       43.99      4.05 o 
  -3  -5   5       50.69       51.34      3.21 o 
  -2  -5   5       67.92       68.92      3.52 o 
  -1  -5   5       69.19       73.53      3.00 o 
   0  -5   5        1.14        0.39      1.69 o 
   1  -5   5       27.08       31.94      2.28 o 
   2  -5   5        6.26       10.77      2.17 o 
   3  -5   5       44.81       47.07      3.30 o 
   4  -5   5       37.62       39.95      3.98 o 
   5  -5   5        7.58        6.59      3.61 o 
   6  -5   5       13.23       13.52      3.57 o 
   7  -5   5       20.65       25.53      6.13 o 
   8  -5   5        2.95       -0.10      3.29 o 
 -11  -4   5       29.70       23.99      4.47 o 
 -10  -4   5        3.35        3.85      3.85 o 
  -9  -4   5       45.35       36.37      4.82 o 
  -8  -4   5       15.99       12.88      1.81 o 
  -7  -4   5        9.48        6.22      1.98 o 
  -6  -4   5        0.57        0.48      1.90 o 
  -5  -4   5       25.03       20.37      2.74 o 
  -4  -4   5      154.28      155.38      7.46 o 
  -3  -4   5       82.73       88.25      8.20 o 
  -2  -4   5       21.56       20.79      2.74 o 
  -1  -4   5       85.78       74.04      6.24 o 
   0  -4   5      121.47      115.85      9.01 o 
   1  -4   5        4.35        3.86      2.23 o 
   2  -4   5       29.32       24.69      1.72 o 
   3  -4   5      155.29      164.76      5.72 o 
   4  -4   5       23.91       30.64      1.94 o 
   5  -4   5      127.82      123.99      6.94 o 
   6  -4   5       30.93       30.62      3.12 o 
   7  -4   5        1.93        3.65      2.61 o 
   8  -4   5        4.93        4.93      3.15 o 
   9  -4   5       12.24        7.98      3.47 o 
  10  -4   5        0.87        1.68      3.78 o 
 -12  -3   5       18.50       20.34      4.56 o 
 -11  -3   5       23.38       24.31      4.80 o 
 -10  -3   5       42.09       41.05      3.36 o 
  -9  -3   5        1.36        1.91      1.79 o 
  -8  -3   5       47.39       43.91      3.66 o 
  -7  -3   5       19.44       20.60      1.45 o 
  -6  -3   5       42.14       42.26      2.15 o 
  -5  -3   5       11.48        9.62      1.21 o 
  -4  -3   5       34.71       37.27      3.59 o 
  -3  -3   5       50.10       51.39      2.66 o 
  -2  -3   5        0.61       -0.79      0.93 o 
  -1  -3   5      279.39      260.57      7.26 o 
   0  -3   5      506.58      464.47      9.06 o 
   1  -3   5       85.65       73.99      3.37 o 
   2  -3   5      103.24       95.80      4.67 o 
   3  -3   5       31.30       30.61      1.83 o 
   4  -3   5       30.50       26.82      2.34 o 
   5  -3   5        1.09        7.14     10.77 o 
   6  -3   5        0.86        0.11      0.92 o 
   7  -3   5       50.88       51.52      3.99 o 
   8  -3   5       27.85       29.91      3.47 o 
   9  -3   5       75.92       61.93      5.73 o 
  10  -3   5       28.40       21.94      3.46 o 
 -12  -2   5        4.59        5.30      3.37 o 
 -11  -2   5        6.67        8.34      2.23 o 
 -10  -2   5       31.22       32.35      2.76 o 
  -9  -2   5      107.64      108.80      5.20 o 
  -8  -2   5       42.47       37.75      1.77 o 
  -7  -2   5       38.48       35.56      3.14 o 
  -6  -2   5      220.19      251.66     15.96 o 
  -5  -2   5      163.46      161.40      7.53 o 
  -4  -2   5      154.55      145.34      4.12 o 
  -3  -2   5      147.99      138.28      7.10 o 
  -2  -2   5      221.49      210.56      4.32 o 
  -1  -2   5      577.85      550.35     13.02 o 
   0  -2   5       25.05       22.16      1.04 o 
   1  -2   5       24.72       24.01      0.76 o 
   2  -2   5      612.15      644.99     10.90 o 
   3  -2   5       24.71       25.43      0.77 o 
   4  -2   5       47.13       47.18      2.07 o 
   5  -2   5       42.32       47.97      3.20 o 
   6  -2   5      102.47       91.50      9.07 o 
   7  -2   5      104.80       96.13      5.65 o 
   8  -2   5        5.68        7.94      1.74 o 
   9  -2   5        9.48       10.45      2.32 o 
 -13  -1   5        1.44        3.66      4.95 o 
 -12  -1   5       10.45       10.62      3.67 o 
 -11  -1   5       44.07       45.01      5.58 o 
 -10  -1   5        0.47        0.62      1.85 o 
  -9  -1   5      147.18      166.09      6.36 o 
  -8  -1   5      135.77      139.54     12.00 o 
  -7  -1   5      164.60      169.40     12.53 o 
  -6  -1   5       92.45       97.74      5.25 o 
  -5  -1   5       22.52       24.44      2.62 o 
  -4  -1   5       37.12       35.99      2.41 o 
  -3  -1   5      156.50      136.25      3.68 o 
  -2  -1   5      283.36      264.12     10.45 o 
  -1  -1   5       92.53       87.44      2.64 o 
   0  -1   5      500.95      481.42     15.20 o 
   1  -1   5      375.05      360.80      9.28 o 
   2  -1   5       85.35       80.20      2.11 o 
   3  -1   5      481.91      484.26      7.97 o 
   4  -1   5      108.30      103.30      3.35 o 
   5  -1   5      300.03      311.00      6.03 o 
   6  -1   5       82.74       74.77      2.63 o 
   7  -1   5       52.69       50.33      4.40 o 
   8  -1   5       52.61       54.35      4.29 o 
   9  -1   5       39.17       38.30      3.21 o 
  10  -1   5       34.00       49.92      5.08 o 
  11  -1   5       23.27       23.68      4.05 o 
  12  -1   5        7.30        7.55      3.01 o 
 -13   0   5        0.04        1.63      3.66 o 
 -12   0   5       39.30       37.97      5.64 o 
 -11   0   5       13.96        8.56      2.78 o 
 -10   0   5        2.55        2.31      1.38 o 
  -9   0   5      107.02      107.52      4.25 o 
  -8   0   5      139.24      147.42      8.71 o 
  -7   0   5        0.58        0.27      0.85 o 
  -6   0   5      307.25      305.55     11.04 o 
  -5   0   5      424.46      407.79     11.36 o 
  -4   0   5      930.52      935.84     24.88 o 
  -3   0   5      261.96      276.22      8.07 o 
  -2   0   5      247.94      287.85      7.05 o 
  -1   0   5        1.15        3.03      0.68 o 
   0   0   5     1597.55     1762.74     39.68 o 
   1   0   5       87.36       90.72      1.82 o 
   2   0   5       40.46       38.23      1.05 o 
   3   0   5      196.84      182.99      3.34 o 
   4   0   5      650.26      622.03      9.82 o 
   5   0   5        0.96       -0.04      0.35 o 
   6   0   5       12.14       13.76      0.60 o 
   7   0   5      214.33      232.95     11.72 o 
   8   0   5        9.72        9.59      0.78 o 
   9   0   5        8.11        5.70      1.45 o 
  10   0   5        8.83       12.02      3.63 o 
  11   0   5        0.25        0.31      3.97 o 
  12   0   5        0.22        0.84      2.83 o 
 -13   1   5        1.46        3.93      4.14 o 
 -12   1   5       10.53       10.55      5.02 o 
 -11   1   5       44.79       45.02      6.12 o 
 -10   1   5        0.48        2.53      3.92 o 
  -9   1   5      148.77      172.57      6.31 o 
  -8   1   5      137.52      141.69     11.96 o 
  -7   1   5      164.02      163.53      6.66 o 
  -6   1   5       86.18       88.02      4.13 o 
  -5   1   5       22.72       23.22      1.70 o 
  -4   1   5       36.65       37.31      2.60 o 
  -3   1   5      147.48      138.68      6.32 o 
  -2   1   5      284.26      267.39      6.19 o 
  -1   1   5       95.51       81.32      2.36 o 
   0   1   5      512.17      486.18      9.38 o 
   1   1   5      380.21      342.32     11.52 o 
   2   1   5       81.15       67.55      1.65 o 
   3   1   5      486.49      470.87     10.23 o 
   4   1   5      110.94      107.14      2.68 o 
   5   1   5      288.63      306.72      6.02 o 
   6   1   5       82.00       80.03      2.86 o 
   7   1   5       53.52       50.93      2.74 o 
   8   1   5       53.90       53.26      1.92 o 
   9   1   5       41.16       47.33      2.15 o 
  10   1   5       33.65       36.15      1.99 o 
  11   1   5       23.56       25.43      2.96 o 
  12   1   5        7.21        4.04      3.98 o 
 -12   2   5        4.66        3.26      2.60 o 
 -11   2   5        6.45        2.15      1.84 o 
  -9   2   5      108.99      113.85      5.78 o 
  -7   2   5       38.99       31.20      2.53 o 
  -6   2   5      216.38      210.30      9.49 o 
  -5   2   5      171.16      159.58      7.91 o 
  -4   2   5      147.87      136.06      4.27 o 
  -3   2   5      145.13      137.23      3.30 o 
  -2   2   5      228.06      223.51      9.35 o 
  -1   2   5      579.78      555.78     18.63 o 
   0   2   5       28.38       22.44      3.43 o 
   1   2   5       23.78       22.33      3.77 o 
   2   2   5      604.31      656.16     29.94 o 
   3   2   5       21.24       22.14      0.92 o 
   4   2   5       49.57       50.66      1.51 o 
   5   2   5       41.93       43.76      1.52 o 
   6   2   5      102.06       99.09      2.81 o 
   7   2   5      108.10      113.98      3.40 o 
   8   2   5        6.38        7.32      1.09 o 
   9   2   5        9.27        7.81      1.32 o 
  10   2   5       23.88       23.39      1.90 o 
  11   2   5        0.26       -2.35      2.49 o 
 -12   3   5       18.16       11.31      2.50 o 
 -11   3   5       23.78       24.90      3.05 o 
 -10   3   5       43.34       47.80      3.33 o 
  -9   3   5        1.46       -0.18      1.69 o 
  -8   3   5       47.62       48.88      3.06 o 
  -7   3   5       17.79       20.31      1.77 o 
  -6   3   5       44.98       40.48      4.67 o 
  -5   3   5       11.08        9.68      1.28 o 
  -4   3   5       35.52       37.60      6.16 o 
  -3   3   5       47.43       50.52      1.88 o 
  -2   3   5        0.46        1.24      0.56 o 
  -1   3   5      280.67      287.00      7.70 o 
   0   3   5      507.56      523.71     21.26 o 
   1   3   5       86.16       82.42      3.62 o 
   2   3   5      105.82      104.08      3.79 o 
   3   3   5       30.84       32.28      2.46 o 
   4   3   5       31.24       31.96      1.52 o 
   5   3   5        0.77        0.52      0.61 o 
   6   3   5        0.63        1.27      0.86 o 
   7   3   5       51.03       50.92      2.33 o 
   8   3   5       27.12       26.71      1.79 o 
   9   3   5       76.56       77.84      4.31 o 
  10   3   5       29.28       25.30      3.72 o 
  11   3   5       20.78       19.32      9.47 o 
 -11   4   5       29.50       25.10      5.37 o 
 -10   4   5        3.40        2.56      3.49 o 
  -9   4   5       44.16       47.52     12.31 o 
  -8   4   5       16.55       14.78      2.08 o 
  -7   4   5        9.69        8.48      2.79 o 
  -6   4   5        0.66        0.76      1.22 o 
  -5   4   5       26.61       23.29      1.93 o 
  -4   4   5      158.36      143.15     11.24 o 
  -3   4   5       82.23       80.74     20.94 o 
  -2   4   5       20.81       18.20      3.19 o 
  -1   4   5       84.62       76.98      3.91 o 
   0   4   5      120.25      125.71      4.04 o 
   1   4   5        4.10        4.58      1.35 o 
   2   4   5       28.35       24.87      2.74 o 
   3   4   5      158.04      162.63      4.12 o 
   4   4   5       23.93       26.74      1.38 o 
   5   4   5      129.00      116.69      4.81 o 
   6   4   5       31.68       28.63      9.57 o 
   7   4   5        2.07        2.81      1.35 o 
   8   4   5        4.60        2.74      1.37 o 
   9   4   5       12.42       11.42      4.11 o 
  10   4   5        0.85        3.34      2.68 o 
  -9   5   5        1.36       -2.15      2.90 o 
  -8   5   5        4.82        4.86      4.87 o 
  -7   5   5       47.96       54.58      5.40 o 
  -6   5   5       93.46       87.52     23.53 o 
  -5   5   5       24.98       25.35      2.82 o 
  -4   5   5       45.27       40.80      2.77 o 
  -3   5   5       50.70       46.95      3.28 o 
  -2   5   5       69.54       57.99      4.07 o 
  -1   5   5       69.79       76.06      3.81 o 
   0   5   5        1.28        2.59      1.53 o 
   1   5   5       27.66       30.95      1.67 o 
   2   5   5        6.69        8.98      2.25 o 
   3   5   5       44.31       45.48      2.22 o 
   4   5   5       38.10       35.08      3.87 o 
   5   5   5        7.57        8.08      2.49 o 
   6   5   5       13.81        7.89      2.37 o 
   7   5   5       20.86       13.22      4.51 o 
   8   5   5        2.90       -0.61      2.26 o 
  -7   6   5        1.18        0.89      3.05 o 
  -6   6   5       34.10       23.67      3.79 o 
  -5   6   5        2.81        2.14      2.60 o 
  -4   6   5        4.99        5.57      3.18 o 
  -3   6   5       48.28       49.11      5.93 o 
  -2   6   5        0.60        1.15      1.37 o 
  -1   6   5       14.94       16.23      2.06 o 
   0   6   5        4.98        4.50      1.40 o 
   1   6   5       27.40       28.07      3.45 o 
   2   6   5       92.69       93.14      7.88 o 
   3   6   5        0.61       -0.88      2.45 o 
   4   6   5        3.69        6.28      2.22 o 
   5   6   5       18.01       18.09      3.45 o 
   6   6   5        1.52        2.37      3.22 o 
  -3   7   5        8.17        8.75      3.12 o 
  -2   7   5        0.10        2.43      2.35 o 
  -1   7   5        2.38        0.56      1.83 o 
   0   7   5        0.77        0.48      2.50 o 
   1   7   5        1.08       -4.24      4.24 o 
  -1  -7   6        8.56        9.86      5.97 o 
   0  -7   6        0.01        2.14      2.59 o 
  -7  -6   6       19.89        9.74      4.41 o 
  -6  -6   6       37.51       34.81      2.94 o 
  -5  -6   6        6.27        3.94      2.32 o 
  -4  -6   6        5.37        4.99      2.26 o 
  -3  -6   6       19.92       18.54      2.53 o 
  -2  -6   6       17.23       15.93      2.07 o 
  -1  -6   6        0.24        0.88      1.72 o 
   0  -6   6       31.93       33.81      2.82 o 
   1  -6   6       15.91       13.41      2.76 o 
   2  -6   6       51.13       50.38      3.79 o 
   3  -6   6       18.98       21.24      4.96 o 
   4  -6   6       32.70       39.28      3.61 o 
   5  -6   6       11.07       13.10      3.92 o 
  -9  -5   6        2.18        5.29      4.05 o 
  -8  -5   6        5.85       -0.41      3.94 o 
  -7  -5   6       66.10       63.53      4.16 o 
  -6  -5   6       11.02       17.61      3.64 o 
  -5  -5   6       47.34       43.68      4.00 o 
  -4  -5   6       22.84       34.28      2.66 o 
  -3  -5   6       59.37       59.99      7.85 o 
  -2  -5   6       17.59       17.73      2.04 o 
  -1  -5   6       20.22       22.69      2.11 o 
   0  -5   6       18.51       14.45      2.19 o 
   1  -5   6       64.49       65.75      6.09 o 
   2  -5   6       37.75       39.79      2.65 o 
   3  -5   6       14.98       14.43      2.44 o 
   4  -5   6       48.29       50.10      6.42 o 
   5  -5   6        4.95        5.42      1.95 o 
   6  -5   6        2.80        3.12      3.54 o 
   7  -5   6        2.92        9.95      3.99 o 
   8  -5   6        4.62        1.48      3.58 o 
 -10  -4   6        2.36        4.30      3.78 o 
  -9  -4   6       10.75        9.68      3.57 o 
  -8  -4   6        3.50        2.69      1.67 o 
  -7  -4   6       20.28       13.81      1.98 o 
  -6  -4   6      104.08      107.98      6.15 o 
  -5  -4   6       53.77       50.92      8.22 o 
  -4  -4   6      301.17      297.62      9.49 o 
  -3  -4   6       30.84       33.06      2.10 o 
  -2  -4   6       29.44       22.73      3.28 o 
  -1  -4   6      130.96      144.02      5.86 o 
   0  -4   6       35.11       31.80      4.30 o 
   1  -4   6        9.35       10.85      1.66 o 
   2  -4   6      196.78      189.18      6.83 o 
   3  -4   6        0.91        1.71      1.77 o 
   4  -4   6       18.25       15.69      1.74 o 
   5  -4   6       83.79       94.24      5.74 o 
   6  -4   6       36.29       36.97      3.92 o 
   7  -4   6       19.34       24.21      3.72 o 
   8  -4   6       14.59       17.59      3.52 o 
   9  -4   6       14.09        8.19      3.32 o 
 -11  -3   6       12.30       10.02      2.41 o 
 -10  -3   6       77.01       70.98      4.98 o 
  -9  -3   6       18.27       16.64      2.27 o 
  -8  -3   6        7.23        5.92      2.13 o 
  -7  -3   6      172.24      179.77      5.86 o 
  -6  -3   6       64.66       60.18      2.19 o 
  -5  -3   6        9.31        7.12      0.88 o 
  -4  -3   6       63.13       63.48      3.12 o 
  -3  -3   6      236.00      216.36     12.07 o 
  -2  -3   6       68.73       73.40      3.13 o 
  -1  -3   6       23.49       21.58      1.55 o 
   0  -3   6        3.68        3.32      1.08 o 
   1  -3   6       67.72       68.31      4.02 o 
   2  -3   6       23.26       22.15      1.96 o 
   3  -3   6      102.60       80.13      5.69 o 
   4  -3   6      115.34      111.77     11.32 o 
   5  -3   6      132.27      118.58     12.92 o 
   6  -3   6       88.32       97.54      6.27 o 
   7  -3   6       26.60       31.30      3.59 o 
   8  -3   6       11.45       11.55      2.60 o 
   9  -3   6       20.10       17.86      3.00 o 
 -12  -2   6      166.38      173.34     12.73 o 
 -11  -2   6       28.49       25.35      4.70 o 
 -10  -2   6       16.27       15.15      2.30 o 
  -9  -2   6       31.54       30.45      1.95 o 
  -8  -2   6      107.92      103.37      3.43 o 
  -7  -2   6       84.56       92.00      3.04 o 
  -6  -2   6      206.70      219.97     13.27 o 
  -5  -2   6      181.74      189.65     10.81 o 
  -4  -2   6       76.03       74.39      3.61 o 
  -3  -2   6      103.20       98.94      3.62 o 
  -2  -2   6      104.13      102.73      3.50 o 
  -1  -2   6      328.00      322.73      8.26 o 
   0  -2   6      105.07       93.26      2.38 o 
   1  -2   6      112.23      115.18      2.91 o 
   2  -2   6      391.35      396.85      6.95 o 
   3  -2   6      325.43      319.55      6.87 o 
   4  -2   6      124.06      118.96      3.56 o 
   5  -2   6      211.13      192.45     12.68 o 
   6  -2   6       69.63       62.03      8.80 o 
   7  -2   6       10.90       12.64      1.24 o 
   8  -2   6       53.61       55.16      4.47 o 
   9  -2   6       22.89       18.44      2.86 o 
  11  -2   6        1.57        1.38      3.85 o 
 -13  -1   6        5.00       11.34      5.38 o 
 -12  -1   6       34.73       29.70      5.80 o 
 -11  -1   6       44.96       35.18      2.96 o 
 -10  -1   6       13.23        6.21      1.84 o 
  -9  -1   6      105.87      118.36      5.01 o 
  -8  -1   6      113.02      119.50      3.63 o 
  -7  -1   6       30.31       31.44      2.59 o 
  -6  -1   6      215.25      214.38     13.00 o 
  -5  -1   6       62.37       63.05      4.51 o 
  -4  -1   6      861.97      858.99     18.71 o 
  -3  -1   6      239.21      215.34      4.75 o 
  -2  -1   6      430.64      429.08     12.69 o 
  -1  -1   6      228.57      252.64      6.54 o 
   0  -1   6     1059.35     1128.29     24.12 o 
   1  -1   6      809.36      816.22     22.97 o 
   2  -1   6      532.97      538.28      7.98 o 
   3  -1   6      217.00      212.21      4.13 o 
   4  -1   6      292.30      303.27      5.43 o 
   5  -1   6      223.32      209.23      4.30 o 
   6  -1   6      171.01      167.15     11.34 o 
   7  -1   6       95.81       89.50     10.83 o 
   8  -1   6      102.55       99.94     11.41 o 
   9  -1   6       98.21      105.00      6.78 o 
  10  -1   6       28.58       34.84      5.08 o 
  11  -1   6       17.61       19.93      3.47 o 
 -13   0   6       18.63       15.14      4.40 o 
 -12   0   6        2.16       -2.99      4.54 o 
 -11   0   6       13.20        8.21      3.12 o 
 -10   0   6        2.68        3.09      1.65 o 
  -9   0   6      671.28      745.51     22.50 o 
  -8   0   6        3.84        1.93      1.37 o 
  -7   0   6       27.77       24.41      3.63 o 
  -6   0   6       18.58       16.12      2.95 o 
  -5   0   6      140.82      151.14      8.35 o 
  -4   0   6        1.25        0.21      0.84 o 
  -3   0   6       27.68       29.34      1.21 o 
  -2   0   6      520.75      554.73     12.73 o 
  -1   0   6     3685.96     3577.37    119.40 o 
   0   0   6     1109.32     1114.49     27.99 o 
   1   0   6       11.52       10.18      1.06 o 
   2   0   6      766.27      783.55     10.83 o 
   3   0   6      288.06      265.49      4.99 o 
   4   0   6        2.49        3.17      0.56 o 
   5   0   6       28.96       28.77      1.59 o 
   6   0   6       18.09       19.62      1.10 o 
   7   0   6      212.79      218.25      9.44 o 
   8   0   6        8.20        7.39      0.91 o 
   9   0   6        5.36        4.34      1.98 o 
  10   0   6       38.24       45.93      4.73 o 
  11   0   6        2.25        1.99      3.50 o 
  12   0   6        0.29       -0.57      2.67 o 
 -12   1   6       35.12       29.57      5.67 o 
 -11   1   6       43.61       42.95      6.03 o 
 -10   1   6       13.19        7.94      4.13 o 
  -9   1   6      104.93      121.80      6.46 o 
  -8   1   6      112.38      108.90      9.78 o 
  -7   1   6       29.96       23.58      2.39 o 
  -6   1   6      214.45      194.89      8.42 o 
  -5   1   6       60.93       58.38      3.13 o 
  -4   1   6      861.97      885.75     30.59 o 
  -3   1   6      244.76      227.85      7.45 o 
  -2   1   6      422.71      424.91      9.58 o 
  -1   1   6      228.33      247.89      5.07 o 
   0   1   6     1044.42     1057.63     21.88 o 
   1   1   6      803.91      806.14     32.95 o 
   2   1   6      548.75      516.08     10.16 o 
   3   1   6      215.38      203.22      7.65 o 
   4   1   6      290.93      286.19      7.70 o 
   5   1   6      229.42      223.54      6.66 o 
   6   1   6      175.96      176.41      3.64 o 
   7   1   6       95.81       87.57      5.06 o 
   8   1   6      101.92      113.05      3.56 o 
   9   1   6       96.17      107.34      5.62 o 
  10   1   6       29.36       27.42      2.32 o 
  11   1   6       17.43       11.84      3.27 o 
 -12   2   6      167.09      120.58     13.30 o 
 -11   2   6       28.24       16.92      4.31 o 
  -7   2   6       83.50       76.64      4.98 o 
  -6   2   6      208.97      200.31      8.01 o 
  -5   2   6      177.73      162.38      8.15 o 
  -4   2   6       75.33       66.79      5.00 o 
  -3   2   6      104.99      101.94      5.89 o 
  -2   2   6       99.91      101.61     10.47 o 
  -1   2   6      318.65      318.69     37.19 o 
   0   2   6      104.86      101.71     11.40 o 
   1   2   6      113.78      116.91      9.62 o 
   2   2   6      396.54      435.75     16.61 o 
   3   2   6      327.47      324.55     11.12 o 
   4   2   6      125.49      121.52      3.16 o 
   5   2   6      212.93      216.54      6.12 o 
   6   2   6       70.65       68.27      2.52 o 
   7   2   6        9.62        9.88      1.28 o 
   8   2   6       54.11       57.84      2.53 o 
   9   2   6       23.18       22.66      1.60 o 
  10   2   6       14.33       13.24      6.36 o 
  11   2   6        1.69       -1.13      2.18 o 
 -11   3   6       11.99       11.11      2.02 o 
 -10   3   6       75.42       64.14      4.91 o 
  -9   3   6       18.44       23.87      2.30 o 
  -8   3   6        6.97        4.22      1.30 o 
  -7   3   6      170.54      188.40      6.88 o 
  -6   3   6       64.69       66.06      2.93 o 
  -5   3   6        9.17        8.88      2.11 o 
  -4   3   6       60.90       68.47      2.70 o 
  -3   3   6      237.60      231.06      8.02 o 
  -2   3   6       67.88       69.48      3.98 o 
  -1   3   6       23.39       19.79      2.25 o 
   0   3   6        3.44        3.92      0.97 o 
   1   3   6       63.43       70.19      2.87 o 
   2   3   6       22.29       22.46      2.75 o 
   3   3   6      103.72       97.41      2.52 o 
   4   3   6      113.62      115.57      3.36 o 
   5   3   6      134.69      145.13      7.23 o 
   6   3   6       89.31       94.89      3.50 o 
   7   3   6       26.95       28.47      2.19 o 
   8   3   6       11.08        8.75      1.91 o 
   9   3   6       20.79       20.93      3.35 o 
  10   3   6       14.51        7.94      3.04 o 
 -10   4   6        2.25       -0.13      1.84 o 
  -9   4   6       10.90        8.36      2.38 o 
  -8   4   6        3.30        3.59      2.22 o 
  -7   4   6       20.56       15.67      1.96 o 
  -6   4   6      102.63      102.44      5.06 o 
  -5   4   6       51.22       44.64      7.20 o 
  -4   4   6      298.99      293.81     15.18 o 
  -3   4   6       31.44       28.14      3.16 o 
  -2   4   6       28.07       28.11      1.85 o 
  -1   4   6      133.06      139.17      5.70 o 
   0   4   6       36.71       39.45      2.78 o 
   1   4   6        9.31       12.60      1.46 o 
   3   4   6        0.59        0.75      1.20 o 
   4   4   6       17.25       13.13      1.18 o 
   5   4   6       83.52       82.67      4.06 o 
   6   4   6       35.99       34.98      5.55 o 
   7   4   6       18.80       17.69      2.77 o 
   8   4   6       15.02       13.48      1.98 o 
   9   4   6       14.21       12.88      2.30 o 
  -9   5   6        2.22       -1.53      4.22 o 
  -8   5   6        5.64        1.82      3.64 o 
  -7   5   6       64.94       72.74      6.57 o 
  -6   5   6       11.49       17.17      2.80 o 
  -5   5   6       47.69       49.39      4.58 o 
  -4   5   6       23.45       27.32      2.17 o 
  -3   5   6       57.63       53.60      4.30 o 
  -2   5   6       17.55       13.50      2.32 o 
  -1   5   6       20.05       17.92      2.42 o 
   0   5   6       17.90       15.59      2.50 o 
   1   5   6       63.21       62.92      3.53 o 
   2   5   6       38.94       38.42      3.26 o 
   3   5   6       15.27       15.48      2.13 o 
   4   5   6       47.37       42.38      6.12 o 
   5   5   6        4.78        5.35      2.11 o 
   7   5   6        2.85        2.56      2.56 o 
   8   5   6        4.64        7.76      3.99 o 
  -7   6   6       19.88       22.65      5.46 o 
  -6   6   6       37.27       43.55      6.33 o 
  -5   6   6        6.51        8.77      2.45 o 
  -4   6   6        5.25        3.22      1.74 o 
  -3   6   6       19.85       19.26      3.07 o 
  -2   6   6       16.84       11.44      1.75 o 
  -1   6   6        0.17       -1.15      2.02 o 
   0   6   6       31.73       31.30      2.26 o 
   1   6   6       16.01       12.41      1.87 o 
   2   6   6       50.86       43.04      4.95 o 
   3   6   6       18.58       10.84      3.71 o 
   4   6   6       32.59       30.43      4.73 o 
   5   6   6       11.13       11.83      4.96 o 
  -1   7   6        8.58        5.83      2.36 o 
   0   7   6        0.02       -0.87      4.31 o 
  -6  -6   7       36.43       41.02      8.45 o 
  -5  -6   7        4.36        3.62      2.40 o 
  -4  -6   7        7.04       25.46     47.63 o 
  -3  -6   7        7.22        4.76      2.38 o 
  -2  -6   7        0.03       -0.43      1.88 o 
  -1  -6   7       12.34       12.75      2.59 o 
   0  -6   7       29.18       22.26      2.70 o 
   1  -6   7        7.57       10.64      6.21 o 
   2  -6   7       10.62       10.78      4.27 o 
   3  -6   7       13.45       11.01      3.09 o 
   4  -6   7       18.97       19.60      4.27 o 
   5  -6   7       14.94        7.28      4.31 o 
  -9  -5   7        2.54        1.46      3.76 o 
  -8  -5   7       15.34       11.16      4.27 o 
  -7  -5   7       18.69       19.30      2.59 o 
  -6  -5   7       14.88       13.71      2.29 o 
  -5  -5   7       73.80       80.63      3.80 o 
  -4  -5   7      119.95      134.89      6.24 o 
  -3  -5   7        7.84       10.14      2.02 o 
  -2  -5   7       42.43       44.38      2.97 o 
  -1  -5   7        6.50        4.67      1.85 o 
   0  -5   7       17.38       15.83      2.76 o 
   1  -5   7        0.76        4.50      4.77 o 
   2  -5   7       77.03       83.17      6.80 o 
   3  -5   7       27.79       31.58      2.35 o 
   4  -5   7       26.60       26.24      2.61 o 
   5  -5   7       41.98       47.55      5.24 o 
   6  -5   7        0.47       -0.82      3.19 o 
   7  -5   7       12.45        8.62      4.15 o 
 -10  -4   7        8.70        5.82      3.71 o 
  -9  -4   7       12.24        7.94      4.02 o 
  -8  -4   7       17.23       13.51      2.83 o 
  -7  -4   7       14.17       14.25      3.86 o 
  -6  -4   7       25.99       22.74      7.09 o 
  -5  -4   7       29.76       38.19      4.24 o 
  -4  -4   7        0.50        0.80      1.35 o 
  -3  -4   7       94.26       95.47      4.18 o 
  -2  -4   7      100.47      102.61      3.53 o 
  -1  -4   7      177.90      193.52      9.81 o 
   0  -4   7       41.35       45.73      2.56 o 
   1  -4   7        1.31        0.53      1.37 o 
   2  -4   7       30.39       30.99      2.92 o 
   3  -4   7       29.95       27.37      2.22 o 
   4  -4   7       69.17       80.99      3.46 o 
   5  -4   7       70.87       64.13      3.03 o 
   6  -4   7       15.19       10.67      3.32 o 
   7  -4   7        0.02       10.33      7.10 o 
   8  -4   7       25.69       23.83      3.99 o 
   9  -4   7        2.71        2.55      3.17 o 
 -11  -3   7        4.60       -1.41      2.53 o 
 -10  -3   7       72.27       74.14      4.48 o 
  -9  -3   7       30.77       29.90      1.96 o 
  -8  -3   7       28.79       28.27      3.12 o 
  -7  -3   7       29.12       29.48      1.68 o 
  -6  -3   7        0.20        1.28      0.96 o 
  -5  -3   7        4.40        2.01      0.89 o 
  -4  -3   7      115.68      113.56      3.86 o 
  -3  -3   7       17.67       17.70      1.59 o 
  -2  -3   7      158.77      153.13      5.53 o 
  -1  -3   7      111.16      110.07      3.64 o 
   0  -3   7       57.50       48.94      2.28 o 
   1  -3   7      322.30      321.77     13.24 o 
   2  -3   7       42.11       42.44      3.44 o 
   3  -3   7      123.75      114.17     15.24 o 
   4  -3   7       56.10       52.27      9.63 o 
   5  -3   7       86.26       86.56      9.11 o 
   6  -3   7       70.50       70.44      3.47 o 
   7  -3   7       12.19       14.19      2.92 o 
   8  -3   7       89.31       89.07      7.57 o 
   9  -3   7       80.55       68.97      6.03 o 
 -12  -2   7       48.67       59.05      6.53 o 
 -11  -2   7       11.95       12.51      5.69 o 
 -10  -2   7       23.65       20.02      2.60 o 
  -9  -2   7      117.18      115.29      8.22 o 
  -8  -2   7       70.35       75.04      3.13 o 
  -7  -2   7       16.41       16.61      1.31 o 
  -6  -2   7        7.93        9.02      1.03 o 
  -5  -2   7      211.76      212.27      5.91 o 
  -4  -2   7       10.01       10.01      0.98 o 
  -3  -2   7       73.09       75.32      2.63 o 
  -2  -2   7      247.00      235.02      6.24 o 
  -1  -2   7      563.13      522.57     23.53 o 
   0  -2   7        4.97        4.35      0.71 o 
   1  -2   7       88.77       87.53      2.57 o 
   2  -2   7      144.15      140.85      3.24 o 
   3  -2   7      131.68      138.41      3.21 o 
   4  -2   7      103.76      104.53      4.95 o 
   5  -2   7      123.62      125.06     11.31 o 
   6  -2   7       34.93       32.81      2.45 o 
   7  -2   7      225.11      240.33     15.94 o 
   8  -2   7       40.29       41.82      7.49 o 
   9  -2   7       28.95       24.62      4.15 o 
  10  -2   7        7.97       13.15      3.83 o 
  11  -2   7       23.86       25.10      4.65 o 
 -12  -1   7        7.51        5.44      4.53 o 
 -11  -1   7        0.67        1.45      1.78 o 
 -10  -1   7      105.27       96.51      5.65 o 
  -9  -1   7       63.95       57.78      3.59 o 
  -8  -1   7       36.40       34.85      2.27 o 
  -7  -1   7      117.86      127.27      3.83 o 
  -6  -1   7       45.80       45.60      2.05 o 
  -5  -1   7       52.10       59.72      2.21 o 
  -4  -1   7       14.29       18.42      1.35 o 
  -3  -1   7      537.41      509.58     15.39 o 
  -2  -1   7      717.07      729.14     21.08 o 
  -1  -1   7      408.02      416.42     10.34 o 
   0  -1   7      235.69      231.87      6.09 o 
   1  -1   7      896.48      906.03     24.17 o 
   2  -1   7      341.33      352.83      7.77 o 
   3  -1   7      233.64      236.02      4.18 o 
   4  -1   7      165.05      162.22      5.82 o 
   5  -1   7      130.63      115.61      5.09 o 
   6  -1   7      173.53      167.49     18.43 o 
   7  -1   7        4.38        2.63      0.73 o 
   8  -1   7       18.64       15.92      3.51 o 
   9  -1   7       44.72       55.74      4.69 o 
  10  -1   7       12.67       16.23      3.75 o 
  11  -1   7        5.41        7.73      3.77 o 
 -12   0   7        2.72        2.69      4.88 o 
 -11   0   7       98.65       80.19      7.66 o 
 -10   0   7        1.11        3.05      2.29 o 
  -9   0   7        6.56        6.00      2.45 o 
  -8   0   7       87.53      105.50      5.46 o 
  -7   0   7      337.95      343.28     16.19 o 
  -6   0   7      387.29      421.62     17.45 o 
  -5   0   7      162.44      161.52      8.00 o 
  -4   0   7     1826.04     1742.04     38.70 o 
  -3   0   7      290.78      333.54     10.55 o 
  -2   0   7      239.56      243.01      8.36 o 
  -1   0   7       23.61       24.95      1.36 o 
   0   0   7     1894.23     1948.67     49.34 o 
   1   0   7       36.32       37.13      1.58 o 
   2   0   7       58.44       49.99      1.30 o 
   3   0   7      365.93      337.26      7.15 o 
   4   0   7      354.93      348.00     14.20 o 
   5   0   7        7.21        5.89      0.65 o 
   6   0   7      239.79      223.72     14.14 o 
   7   0   7        6.79        8.43      0.69 o 
   8   0   7       40.00       37.06      6.39 o 
   9   0   7        8.94        5.69      2.28 o 
  10   0   7        1.46        1.62      2.38 o 
  11   0   7        5.10        3.05      3.91 o 
 -12   1   7        7.72        0.63      4.94 o 
 -11   1   7        0.50        2.53      3.07 o 
 -10   1   7      108.17       98.51      5.41 o 
  -9   1   7       63.54       76.44      4.91 o 
  -5   1   7       51.55       46.97      3.61 o 
  -4   1   7       13.82       12.36      1.90 o 
  -3   1   7      541.53      483.85     14.96 o 
  -2   1   7      711.73      690.38     15.52 o 
  -1   1   7      409.25      425.13     13.59 o 
   0   1   7      245.23      234.36      7.19 o 
   1   1   7      900.02      865.48     25.83 o 
   2   1   7      331.42      332.96     11.40 o 
   3   1   7      234.04      222.93     10.64 o 
   4   1   7      162.50      164.04      3.64 o 
   5   1   7      126.84      116.66      3.14 o 
   6   1   7      169.78      163.79      5.29 o 
   7   1   7        4.37        4.07      1.21 o 
   8   1   7       19.08       20.35      3.44 o 
   9   1   7       45.33       50.12      5.52 o 
  10   1   7       12.29        9.40      2.85 o 
  11   1   7        5.34        2.85      2.75 o 
 -12   2   7       47.68       22.58      5.34 o 
 -11   2   7       11.98       12.34      3.56 o 
  -4   2   7        9.38        7.37      1.48 o 
  -3   2   7       72.56       75.46      3.50 o 
  -2   2   7      249.02      252.54     11.12 o 
  -1   2   7      575.09      529.45     14.75 o 
   0   2   7        5.23        3.53      0.88 o 
   1   2   7       88.30       95.43      3.05 o 
   2   2   7      139.26      131.54      6.82 o 
   4   2   7      103.00       96.70      3.25 o 
   5   2   7      122.86      129.83      3.99 o 
   6   2   7       33.38       30.30      1.58 o 
   7   2   7      224.11      244.06      6.84 o 
   8   2   7       39.35       40.76      1.98 o 
   9   2   7       29.01       23.28      2.34 o 
  10   2   7        7.66        9.18      2.50 o 
  11   2   7       23.51        8.15      3.98 o 
 -11   3   7        4.31        2.85      2.52 o 
 -10   3   7       72.34       74.98      4.65 o 
  -9   3   7       30.75       34.41      2.60 o 
  -8   3   7       29.56       36.68      4.02 o 
  -7   3   7       27.93       27.25      2.14 o 
  -6   3   7        0.15        1.07      1.69 o 
  -5   3   7        4.35        3.00      0.91 o 
  -4   3   7      116.56      117.66      4.05 o 
  -3   3   7       15.39       16.52      1.78 o 
  -2   3   7      163.05      159.79      9.61 o 
  -1   3   7      111.31      112.62      4.41 o 
   0   3   7       57.50       53.98      2.59 o 
   1   3   7      326.45      328.19     15.30 o 
   2   3   7       44.61       44.49      2.77 o 
   3   3   7      122.77      120.44      8.68 o 
   4   3   7       58.16       47.75      4.44 o 
   5   3   7       82.85       82.90      4.73 o 
   6   3   7       68.49       63.50      6.88 o 
   7   3   7       11.95       12.08      1.36 o 
   8   3   7       89.59       83.39     13.25 o 
   9   3   7       79.10       72.16      5.90 o 
  10   3   7       19.29       22.25      3.31 o 
 -10   4   7        8.53        9.42      3.08 o 
  -9   4   7       11.69        9.04      2.79 o 
  -8   4   7       16.72       19.60      4.13 o 
  -7   4   7       14.33       12.74      1.65 o 
  -6   4   7       26.97       19.42      2.08 o 
  -5   4   7       30.99       36.94      3.57 o 
  -4   4   7        0.69        2.28      2.43 o 
  -3   4   7       94.12       95.27      5.35 o 
  -2   4   7      103.20      111.64      4.87 o 
  -1   4   7      173.84      175.20      6.50 o 
   0   4   7       39.85       42.18      3.09 o 
   1   4   7        1.33       -0.10      1.94 o 
   2   4   7       31.43       28.00      3.81 o 
   5   4   7       71.53       68.60      4.12 o 
   6   4   7       15.23       13.22      2.85 o 
   7   4   7        0.05       -1.66      1.95 o 
   8   4   7       25.21       23.87      3.10 o 
   9   4   7        2.78        1.35      3.63 o 
  -8   5   7       15.72       11.90      3.46 o 
  -7   5   7       19.09       15.77      4.23 o 
  -6   5   7       14.33        5.91      2.22 o 
  -5   5   7       73.75       71.17     12.92 o 
  -3   5   7        8.31        7.90      1.73 o 
  -2   5   7       41.33       44.41      3.72 o 
  -1   5   7        6.56        4.51      2.30 o 
   0   5   7       17.49       12.93      1.73 o 
   1   5   7        0.99        1.32      3.26 o 
   2   5   7       75.45       77.25      6.05 o 
   3   5   7       27.71       23.83      3.53 o 
   5   5   7       42.96       45.11      5.57 o 
   7   5   7       12.62        7.13      2.79 o 
  -6   6   7       36.45       32.14      4.95 o 
  -5   6   7        4.45       -1.08      4.28 o 
  -4   6   7        6.83        2.95      2.65 o 
  -3   6   7        7.15        7.75      2.60 o 
  -2   6   7        0.05        1.03      1.43 o 
  -1   6   7       12.07        7.96      1.66 o 
   0   6   7       28.62       27.17      3.85 o 
   1   6   7        7.59        4.81      2.79 o 
   2   6   7       10.69        6.68      3.97 o 
   3   6   7       13.21       15.23      4.68 o 
   4   6   7       19.10       17.34      4.34 o 
  -5  -6   8       20.87       17.63      3.08 o 
  -4  -6   8       16.51       21.90      3.16 o 
  -3  -6   8        6.15        3.90      2.49 o 
  -2  -6   8        6.55        4.51      2.44 o 
  -1  -6   8       18.99       17.22      2.95 o 
   0  -6   8        5.99        6.07      2.46 o 
   1  -6   8        9.09        6.80      2.81 o 
   2  -6   8        1.21        1.24      2.24 o 
   3  -6   8        8.27        8.51      2.77 o 
   4  -6   8        7.50        7.05      4.13 o 
  -8  -5   8       16.52       12.89      3.57 o 
  -7  -5   8       24.88       21.56      3.64 o 
  -6  -5   8       38.33       41.35      3.39 o 
  -5  -5   8        3.04        6.62      2.24 o 
  -4  -5   8       13.28       18.22      2.36 o 
  -3  -5   8        0.71        0.05      1.72 o 
  -2  -5   8       56.50       68.07      4.14 o 
  -1  -5   8        3.10        5.24      2.06 o 
   0  -5   8       15.64       16.68      2.64 o 
   1  -5   8       84.52       95.15      4.29 o 
   2  -5   8       91.39      104.60      4.69 o 
   3  -5   8       71.82       80.22      6.41 o 
   4  -5   8       25.06       18.81      2.42 o 
   5  -5   8       25.58       28.82      4.65 o 
   6  -5   8       16.57       10.58      4.27 o 
   7  -5   8       11.24        3.49      3.59 o 
 -10  -4   8        1.71       -2.24      3.84 o 
  -9  -4   8       18.44       15.09      4.04 o 
  -8  -4   8       10.87       10.48      2.06 o 
  -7  -4   8       75.07       80.19      3.71 o 
  -6  -4   8       14.38       16.38      4.97 o 
  -5  -4   8       61.30       61.53      8.19 o 
  -4  -4   8       13.89       13.24      3.08 o 
  -3  -4   8      155.07      146.38     12.03 o 
  -2  -4   8      105.52      108.51      4.20 o 
  -1  -4   8       43.11       44.18      2.73 o 
   0  -4   8      201.77      217.99      7.52 o 
   1  -4   8       13.62       14.35      1.86 o 
   2  -4   8       24.18       25.78      2.26 o 
   3  -4   8      156.46      164.21      6.04 o 
   4  -4   8       78.75       92.87      3.92 o 
   5  -4   8        6.25        7.36      1.59 o 
   6  -4   8       24.28       23.04      3.57 o 
   7  -4   8       72.77       71.78      7.13 o 
   8  -4   8        0.28        2.31      3.01 o 
 -11  -3   8        3.68        3.56      2.85 o 
 -10  -3   8        5.66        4.66      2.68 o 
  -9  -3   8        4.68        7.69      1.82 o 
  -8  -3   8       51.10       55.93      2.45 o 
  -7  -3   8       64.57       66.54      4.43 o 
  -6  -3   8       26.46       19.34      1.33 o 
  -5  -3   8       88.34       86.29      2.87 o 
  -4  -3   8      210.12      216.43      5.62 o 
  -3  -3   8      227.88      221.16     11.23 o 
  -2  -3   8       89.61       90.58      4.96 o 
  -1  -3   8      125.99      123.34      4.49 o 
   0  -3   8       46.33       46.63      2.43 o 
   1  -3   8      317.94      332.99      9.57 o 
   2  -3   8        3.57        2.90      1.33 o 
   3  -3   8       38.27       40.48      1.81 o 
   4  -3   8      118.21      121.91      3.69 o 
   5  -3   8      182.57      203.63      5.98 o 
   6  -3   8       87.60       99.94      3.85 o 
   7  -3   8       15.01       18.33      2.01 o 
   8  -3   8        5.45        3.60      1.89 o 
   9  -3   8       10.88        8.23      2.09 o 
 -12  -2   8        2.36        3.23      4.59 o 
 -11  -2   8       36.48       26.72      5.80 o 
 -10  -2   8       55.10       51.76      4.03 o 
  -9  -2   8       34.26       30.57      2.17 o 
  -8  -2   8      112.91      113.51      4.75 o 
  -7  -2   8       10.06        8.69      1.14 o 
  -6  -2   8      221.40      239.64      6.26 o 
  -5  -2   8      173.44      191.02      5.05 o 
  -4  -2   8      479.96      485.27     16.30 o 
  -3  -2   8      245.78      245.58      7.84 o 
  -2  -2   8      212.28      202.44      6.52 o 
  -1  -2   8      244.90      235.84      6.24 o 
   0  -2   8      179.27      177.33      4.86 o 
   1  -2   8       56.15       52.39      3.40 o 
   2  -2   8      266.09      249.65      8.52 o 
   3  -2   8       25.28       29.05      1.28 o 
   4  -2   8       30.22       28.73      3.34 o 
   5  -2   8       11.07       12.10      0.95 o 
   6  -2   8       26.91       28.40      2.35 o 
   7  -2   8       13.68       14.69      1.87 o 
   8  -2   8       23.49       31.95      3.31 o 
   9  -2   8       54.92       61.55      6.37 o 
  10  -2   8       20.21       22.36      3.75 o 
 -12  -1   8       58.96       44.43      6.89 o 
 -11  -1   8       21.30       15.12      2.79 o 
 -10  -1   8      118.02      112.03      5.80 o 
  -9  -1   8      127.16      133.74     12.58 o 
  -8  -1   8       42.29       44.63      2.15 o 
  -7  -1   8      365.34      401.34      9.98 o 
  -6  -1   8      361.62      386.93     10.02 o 
  -5  -1   8       23.35       27.01      2.01 o 
  -4  -1   8      357.07      336.18     29.97 o 
  -3  -1   8      347.69      346.60     13.77 o 
  -2  -1   8        3.49        1.37      1.37 o 
  -1  -1   8       79.14       73.47      3.73 o 
   0  -1   8      372.20      377.16     12.23 o 
   1  -1   8      182.34      195.30      4.43 o 
   2  -1   8      104.18      107.16      4.27 o 
   3  -1   8       28.09       28.05      1.46 o 
   4  -1   8      100.34       95.08      8.18 o 
   5  -1   8       51.20       47.03      3.68 o 
   6  -1   8       35.01       34.15      3.87 o 
   7  -1   8       17.55       19.04      2.29 o 
   8  -1   8       73.36       74.33     13.26 o 
   9  -1   8        5.50        6.74      2.31 o 
  10  -1   8        8.55       15.06      3.86 o 
 -12   0   8        7.94       -1.25      3.12 o 
 -11   0   8        0.68       -4.41      4.62 o 
 -10   0   8      110.47      108.09      6.16 o 
  -9   0   8      617.02      689.44     21.52 o 
  -8   0   8       14.66       17.28      2.50 o 
  -7   0   8        0.76        2.95      1.94 o 
  -6   0   8      116.30      119.00      7.38 o 
  -5   0   8        3.00        2.50      1.49 o 
  -4   0   8       15.32       15.54      1.60 o 
  -3   0   8       14.88       20.22      2.00 o 
  -2   0   8        5.68        3.39      1.40 o 
  -1   0   8      772.16      741.16     28.19 o 
   0   0   8      109.53      111.13      7.33 o 
   1   0   8      104.21      117.97      3.69 o 
   2   0   8       70.13       75.44      4.20 o 
   3   0   8      298.82      287.47     16.06 o 
   4   0   8       52.38       56.02      3.32 o 
   5   0   8       58.67       60.07      5.39 o 
   6   0   8        7.15        6.89      1.32 o 
   7   0   8       79.58       94.44      3.68 o 
   8   0   8        3.66        5.26      2.59 o 
   9   0   8       48.16       54.03      4.88 o 
  10   0   8        0.43       -1.14      3.34 o 
  11   0   8       19.63       18.17      4.21 o 
 -12   1   8       58.90       37.93      6.53 o 
 -11   1   8       20.60       18.69      4.23 o 
 -10   1   8      117.13      107.00      5.58 o 
  -9   1   8      127.17      126.29      7.37 o 
  -4   1   8      355.71      366.16     15.83 o 
  -3   1   8      358.76      349.21     13.88 o 
  -2   1   8        3.11        2.57      1.14 o 
  -1   1   8       79.33       74.29      2.84 o 
   0   1   8      366.90      363.85      8.12 o 
   1   1   8      170.66      178.73      4.60 o 
   2   1   8       98.79       99.00      5.27 o 
   3   1   8       27.97       27.17      2.05 o 
   4   1   8      104.53      110.38      5.55 o 
   5   1   8       47.15       46.78      1.76 o 
   6   1   8       36.79       33.98      1.49 o 
   7   1   8       17.55       18.67      1.89 o 
   8   1   8       72.46       78.93      4.11 o 
   9   1   8        5.78        6.46      1.99 o 
  10   1   8        8.92       13.82      4.20 o 
  -3   2   8      246.21      241.36     16.41 o 
  -2   2   8      209.45      208.07      7.17 o 
  -1   2   8      234.71      236.02     20.84 o 
   0   2   8      181.25      204.39      9.02 o 
   1   2   8       56.48       49.44      2.61 o 
   2   2   8      266.53      245.25     13.39 o 
   4   2   8       28.04       24.01      8.19 o 
   5   2   8       10.99        8.79      1.25 o 
   6   2   8       27.18       26.13      1.64 o 
   7   2   8       13.58       14.29      4.61 o 
   8   2   8       23.79       27.11      4.78 o 
   9   2   8       54.60       50.13      5.91 o 
  10   2   8       20.84       20.26      4.89 o 
 -11   3   8        3.97        9.00      4.46 o 
 -10   3   8        5.60        0.43      1.92 o 
  -9   3   8        4.60        2.62      1.57 o 
  -8   3   8       49.76       54.11      4.31 o 
  -7   3   8       66.66       65.54      3.67 o 
  -6   3   8       25.28       22.70      3.02 o 
  -5   3   8       88.28       91.28      3.53 o 
  -4   3   8      207.37      217.65      9.16 o 
  -3   3   8      231.79      231.51     14.31 o 
  -2   3   8       88.19       84.83      6.94 o 
  -1   3   8      126.02      125.94     14.50 o 
   0   3   8       43.64       39.29      2.46 o 
   1   3   8      318.83      336.32     11.23 o 
   2   3   8        2.92        1.88      1.15 o 
   3   3   8       38.10       38.38      8.57 o 
   4   3   8      116.82      120.18      6.49 o 
   5   3   8      186.00      194.15     10.02 o 
   6   3   8       88.90       96.51      7.25 o 
   7   3   8       14.97        9.99      1.49 o 
   8   3   8        5.68        1.18      2.76 o 
   9   3   8       11.34        8.05      2.39 o 
 -10   4   8        1.81        1.54      4.34 o 
  -9   4   8       19.05       18.00      4.14 o 
  -8   4   8       10.37       16.27      3.85 o 
  -7   4   8       74.65       87.37      6.03 o 
  -6   4   8       13.62       10.79      2.60 o 
  -5   4   8       59.43       51.33      2.91 o 
  -4   4   8       13.15       13.33      1.89 o 
  -3   4   8      155.21      155.92      5.61 o 
  -2   4   8      104.36      101.05      4.41 o 
  -1   4   8       44.97       51.39      3.79 o 
   0   4   8      204.49      228.31     10.00 o 
   1   4   8       13.62       11.31      1.56 o 
   2   4   8       24.40       22.95      3.50 o 
   3   4   8      157.03      170.17      9.68 o 
   4   4   8       79.63       86.19      6.69 o 
   6   4   8       23.96       19.05      3.46 o 
   7   4   8       73.71       71.56      7.02 o 
   8   4   8        0.30        3.63      3.42 o 
  -8   5   8       16.10       18.63      4.81 o 
  -7   5   8       24.07       26.84      5.01 o 
  -6   5   8       39.11       38.81      5.32 o 
  -5   5   8        3.06        0.45      1.55 o 
  -4   5   8       13.83       14.35      2.10 o 
  -3   5   8        0.67        1.00      2.98 o 
  -2   5   8       56.65       57.58      3.17 o 
  -1   5   8        3.10        5.96      2.42 o 
   0   5   8       16.31       14.80      1.88 o 
   1   5   8       84.54       74.82      4.10 o 
   2   5   8       92.41       93.08      6.53 o 
   3   5   8       71.58       65.82      5.99 o 
   5   5   8       25.17       19.76      5.02 o 
   6   5   8       16.51       16.13      4.27 o 
   7   5   8       11.29        3.58      3.58 o 
  -5   6   8       20.65       14.72      4.20 o 
  -4   6   8       16.51       18.47      4.62 o 
  -3   6   8        6.16        2.08      3.46 o 
  -2   6   8        6.57        4.35      2.44 o 
  -1   6   8       19.49       20.97      2.79 o 
   0   6   8        6.08        4.06      2.15 o 
   1   6   8        9.04        5.08      4.22 o 
   3   6   8        8.60       12.18      5.07 o 
   4   6   8        7.55        4.54      4.93 o 
  -4  -6   9       10.49        8.74      3.05 o 
  -3  -6   9        7.50        8.61      5.49 o 
  -2  -6   9        7.35        3.27      2.56 o 
  -1  -6   9        2.48        3.60      2.52 o 
   0  -6   9        0.12        2.81      2.52 o 
   1  -6   9       19.20       16.77      4.47 o 
   2  -6   9        0.68        0.46      2.44 o 
   3  -6   9       15.30       11.98      2.75 o 
  -7  -5   9        2.83        0.60      2.20 o 
  -6  -5   9       59.66       55.09      3.86 o 
  -5  -5   9       11.26       12.71      2.44 o 
  -4  -5   9       28.99       33.48      3.99 o 
  -3  -5   9       39.82       42.61      3.27 o 
  -2  -5   9       21.77       27.22      2.77 o 
  -1  -5   9        0.01        1.68      2.71 o 
   0  -5   9       32.15       28.16      2.77 o 
   1  -5   9       17.03       20.02      2.80 o 
   2  -5   9       56.87       65.50      3.81 o 
   3  -5   9       23.45       23.54      2.70 o 
   4  -5   9       16.22       16.26      5.47 o 
   5  -5   9       11.72       11.53      3.68 o 
   6  -5   9        3.84        6.32      3.92 o 
  -9  -4   9       58.12       43.41      5.56 o 
  -8  -4   9       15.30       17.82      2.42 o 
  -7  -4   9       16.64       13.22      2.02 o 
  -6  -4   9       50.09       59.31      3.97 o 
  -5  -4   9       92.41       97.39      5.21 o 
  -4  -4   9        6.16        3.88      1.84 o 
  -3  -4   9       21.79       25.51      2.58 o 
  -2  -4   9      130.67      135.58      5.71 o 
  -1  -4   9       52.98       56.22      3.05 o 
   0  -4   9      163.35      191.01      6.63 o 
   1  -4   9       45.44       50.04      3.37 o 
   2  -4   9       35.69       35.44      2.43 o 
   3  -4   9       30.02       34.96      4.01 o 
   4  -4   9        3.42        4.86      1.68 o 
   5  -4   9       15.14       17.08      1.97 o 
   6  -4   9        3.09       -0.97      3.11 o 
   7  -4   9       10.72        5.29      3.23 o 
   8  -4   9        2.67        2.56      3.06 o 
 -10  -3   9       24.91       17.66      2.97 o 
  -9  -3   9       23.71       21.18      2.90 o 
  -8  -3   9       22.65       22.48      1.95 o 
  -7  -3   9       14.36       12.11      2.82 o 
  -6  -3   9      176.64      172.06      8.72 o 
  -5  -3   9       74.98       84.28      6.75 o 
  -4  -3   9       15.14       13.18      1.43 o 
  -3  -3   9      418.52      447.07     13.53 o 
  -2  -3   9      462.12      486.27     22.15 o 
  -1  -3   9       63.06       62.58      3.04 o 
   0  -3   9      241.52      246.05      7.41 o 
   1  -3   9      458.09      482.61     13.71 o 
   2  -3   9      129.28      136.94      5.22 o 
   3  -3   9       17.00       18.59      2.33 o 
   4  -3   9        3.44        3.31      1.24 o 
   5  -3   9       43.32       45.75      2.03 o 
   6  -3   9        1.63        1.00      1.37 o 
   7  -3   9        6.09       11.80      2.91 o 
   8  -3   9       25.80       22.09      3.88 o 
 -11  -2   9        3.20        2.37      2.70 o 
 -10  -2   9        7.23        5.36      2.40 o 
  -9  -2   9       30.38       30.22      2.71 o 
  -8  -2   9       33.15       33.00      2.05 o 
  -7  -2   9       65.90       63.01      2.44 o 
  -6  -2   9       52.77       61.53      3.48 o 
  -5  -2   9      255.83      261.51      7.14 o 
  -4  -2   9      326.62      332.45     13.63 o 
  -3  -2   9      276.42      276.99      6.97 o 
  -2  -2   9       91.94       87.24      2.69 o 
  -1  -2   9      819.40      823.47     16.62 o 
   0  -2   9      377.93      362.57     17.02 o 
   1  -2   9      109.71      101.76      3.06 o 
   2  -2   9      107.90      105.05      3.17 o 
   3  -2   9      424.45      435.51      9.94 o 
   4  -2   9       33.31       34.64      2.61 o 
   5  -2   9       17.36       17.13      1.35 o 
   6  -2   9       53.70       56.52      2.57 o 
   7  -2   9       30.89       31.21      4.28 o 
   8  -2   9        1.72        1.33      1.61 o 
   9  -2   9       11.25       11.12      2.46 o 
  10  -2   9        7.28        7.03      3.57 o 
 -12  -1   9       16.55       16.26      4.98 o 
 -11  -1   9       68.21       54.81      5.10 o 
 -10  -1   9       67.19       67.45      4.34 o 
  -9  -1   9       28.77       29.81      2.81 o 
  -8  -1   9        7.76       11.02      1.65 o 
  -7  -1   9      335.99      378.43      9.77 o 
  -6  -1   9       77.31       80.83      4.59 o 
  -5  -1   9      136.86      139.54     13.56 o 
  -4  -1   9      181.25      206.96      9.30 o 
  -3  -1   9      151.81      159.62      7.78 o 
  -2  -1   9      253.99      239.47      9.19 o 
  -1  -1   9      133.31      144.60      7.26 o 
   0  -1   9      101.86       97.49      3.96 o 
   1  -1   9      453.12      426.37     11.15 o 
   2  -1   9      156.13      160.18      9.81 o 
   3  -1   9      111.26      112.09      4.69 o 
   4  -1   9      209.66      211.67     19.35 o 
   5  -1   9      262.81      266.52     10.19 o 
   6  -1   9      111.31      129.13      5.01 o 
   7  -1   9        6.43        6.04      1.27 o 
   8  -1   9       19.37       20.66      4.09 o 
   9  -1   9       51.52       58.61      6.21 o 
  10  -1   9       12.30       10.79      3.89 o 
 -12   0   9      109.40       96.23      9.95 o 
 -11   0   9       64.93       57.56      7.60 o 
 -10   0   9        3.60        3.47      1.94 o 
  -9   0   9       25.68       24.64      2.72 o 
  -8   0   9      652.76      678.77     25.08 o 
  -7   0   9       58.20       44.71      3.64 o 
  -6   0   9       16.77       17.96      2.39 o 
  -5   0   9      484.76      497.21     19.18 o 
  -4   0   9      166.45      156.12      6.94 o 
  -3   0   9       12.54       12.41      1.69 o 
  -2   0   9      200.02      204.27     10.14 o 
  -1   0   9       75.96       81.74      3.21 o 
   0   0   9       18.68       18.02      1.84 o 
   1   0   9      148.72      156.15      6.00 o 
   2   0   9      476.53      475.89     18.27 o 
   3   0   9      230.30      234.47     17.59 o 
   4   0   9      391.31      369.86     21.73 o 
   5   0   9       30.78       34.06      1.69 o 
   6   0   9      394.62      432.95     18.97 o 
   7   0   9      203.75      200.41     12.76 o 
   8   0   9       49.96       44.94      3.90 o 
   9   0   9        0.41       -1.44      3.08 o 
  10   0   9       70.14       70.00      7.79 o 
 -12   1   9       16.12       -1.26      5.57 o 
 -11   1   9       69.11       63.98      6.98 o 
 -10   1   9       67.01       59.01      5.51 o 
  -9   1   9       28.90       32.43      3.18 o 
  -4   1   9      176.38      188.90      7.98 o 
  -3   1   9      144.82      142.76      6.94 o 
  -2   1   9      254.55      247.03      8.03 o 
  -1   1   9      134.06      147.24      5.56 o 
   0   1   9      105.41      102.90      2.53 o 
   1   1   9      458.06      450.99     12.32 o 
   2   1   9      155.72      145.84      6.38 o 
   3   1   9      112.46      110.30      9.89 o 
   4   1   9      207.27      216.64      9.52 o 
   5   1   9      262.23      262.36      9.36 o 
   6   1   9      110.51      112.62     13.82 o 
   7   1   9        6.56        6.60      2.33 o 
   8   1   9       19.98       19.34      2.25 o 
   9   1   9       51.27       45.21      6.53 o 
  10   1   9       12.24        5.93      4.21 o 
  -3   2   9      278.06      288.95     26.93 o 
  -2   2   9       88.13       79.13      4.80 o 
  -1   2   9      820.44      875.17     32.98 o 
   0   2   9      371.65      386.38     26.21 o 
   1   2   9      110.46      111.23      7.98 o 
   2   2   9      102.65       88.50      3.91 o 
   3   2   9      426.12      410.12     32.71 o 
   4   2   9       31.46       21.37      5.56 o 
   5   2   9       17.03       14.86      2.36 o 
   6   2   9       54.47       51.62      3.41 o 
   7   2   9       31.29       30.20      2.85 o 
   8   2   9        1.69       -1.84      2.33 o 
   9   2   9       11.39        7.81      2.44 o 
 -10   3   9       25.15       24.24      4.27 o 
  -9   3   9       23.75       25.42      4.28 o 
  -8   3   9       23.18       26.49      3.90 o 
  -7   3   9       14.05       15.68      1.72 o 
  -6   3   9      175.23      177.98     12.69 o 
  -5   3   9       75.43       78.91      3.03 o 
  -4   3   9       16.24       15.96      1.67 o 
  -3   3   9      409.77      426.95     48.49 o 
  -2   3   9      456.84      480.24     14.07 o 
  -1   3   9       62.42       66.64      4.10 o 
   0   3   9      244.55      249.40     11.53 o 
   1   3   9      448.31      461.31     27.19 o 
   2   3   9      130.71      132.11      7.38 o 
   3   3   9       16.70       12.20      3.22 o 
   4   3   9        3.84        3.75      2.96 o 
   5   3   9       41.14       38.30      4.20 o 
   6   3   9        1.74        4.55      3.64 o 
   7   3   9        5.99        3.78      2.97 o 
   8   3   9       25.16       20.67      2.78 o 
   9   3   9        8.90        5.50      3.73 o 
  -9   4   9       57.34       38.74      6.38 o 
  -8   4   9       14.97       14.17      3.18 o 
  -7   4   9       16.71       16.68      3.09 o 
  -6   4   9       50.85       58.86      4.95 o 
  -5   4   9       92.93       86.26     13.54 o 
  -4   4   9        5.69        4.76      1.84 o 
  -3   4   9       22.00       19.54      2.28 o 
  -2   4   9      129.70      124.91      5.15 o 
  -1   4   9       50.00       50.42      2.79 o 
   0   4   9      161.33      166.99      8.89 o 
   1   4   9       45.04       46.12      3.02 o 
   2   4   9       34.09       39.16      4.37 o 
   3   4   9       28.68       35.66      4.12 o 
   4   4   9        3.30        3.08      3.77 o 
   5   4   9       14.84       15.38      3.52 o 
   6   4   9        2.89        3.87      4.18 o 
   7   4   9       10.14        3.50      3.30 o 
   8   4   9        2.57        3.94      3.94 o 
  -7   5   9        2.77        0.00      3.95 o 
  -6   5   9       58.82       53.49      6.01 o 
  -5   5   9       11.16        5.84      2.63 o 
  -4   5   9       28.41       30.62      7.03 o 
  -3   5   9       40.80       36.59      3.22 o 
  -2   5   9       22.47       21.85      2.93 o 
  -1   5   9        0.02       -0.64      3.78 o 
   0   5   9       31.05       29.42      4.30 o 
   1   5   9       17.93       16.12      3.08 o 
   2   5   9       55.86       49.24      5.91 o 
   3   5   9       23.47       21.90      3.72 o 
   4   5   9       15.65       11.00      4.06 o 
   5   5   9       11.18       11.74      5.32 o 
   6   5   9        3.76        3.15      3.76 o 
  -4   6   9       10.76        1.40      3.52 o 
  -3   6   9        7.52        1.15      2.86 o 
  -2   6   9        7.58        4.02      2.50 o 
  -1   6   9        2.33        0.66      2.67 o 
   0   6   9        0.16        2.65      3.52 o 
   1   6   9       19.33        9.95      4.02 o 
   2   6   9        0.68       -2.12      3.28 o 
  -2  -6  10       35.52       36.14      6.73 o 
  -1  -6  10        0.85        4.06      2.92 o 
   0  -6  10       23.13       21.62      3.24 o 
   1  -6  10        3.10        3.02      2.76 o 
  -7  -5  10       42.56       46.22      3.88 o 
  -6  -5  10       40.93       38.59      3.51 o 
  -5  -5  10        1.69        1.71      2.30 o 
  -4  -5  10       27.53       34.49      5.95 o 
  -3  -5  10       42.81       43.53      4.42 o 
  -2  -5  10        2.30        2.01      2.16 o 
  -1  -5  10        4.10        3.09      1.87 o 
   0  -5  10       22.46       29.22      2.76 o 
   1  -5  10        9.19        7.34      2.43 o 
   2  -5  10        8.98        8.34      1.95 o 
   3  -5  10        4.08        6.29      2.64 o 
   4  -5  10        9.28        5.15      3.59 o 
   5  -5  10        5.12        7.65      3.92 o 
  -9  -4  10       56.25       57.35      6.63 o 
  -8  -4  10       64.24       48.14      4.64 o 
  -7  -4  10        4.58        5.25      2.36 o 
  -6  -4  10        3.40        3.84      2.89 o 
  -5  -4  10       64.44       77.11      4.33 o 
  -4  -4  10      151.88      167.19     11.31 o 
  -3  -4  10        8.24        9.99      2.12 o 
  -2  -4  10       10.71        6.56      2.15 o 
  -1  -4  10       53.79       57.92      3.19 o 
   0  -4  10        8.67        8.97      2.27 o 
   1  -4  10       48.20       52.65      3.33 o 
   2  -4  10       12.24       13.60      2.16 o 
   3  -4  10       23.54       15.56      2.16 o 
   4  -4  10       21.32       23.33      2.96 o 
   5  -4  10        2.06        3.79      2.19 o 
   6  -4  10        3.17        2.01      3.06 o 
   7  -4  10        5.07        3.85      3.28 o 
 -10  -3  10        0.34        5.31      3.91 o 
  -9  -3  10       14.08       12.17      1.73 o 
  -8  -3  10        0.53        1.76      1.92 o 
  -7  -3  10       83.21       78.41      3.64 o 
  -6  -3  10       15.22       16.85      1.90 o 
  -5  -3  10       29.37       24.69      3.45 o 
  -4  -3  10       18.46       18.26      2.04 o 
  -3  -3  10      198.34      209.92      6.88 o 
  -2  -3  10       15.29       14.84      1.95 o 
  -1  -3  10      302.73      327.53     10.00 o 
   0  -3  10       15.85       15.89      1.88 o 
   1  -3  10        5.76        6.06      1.63 o 
   2  -3  10        6.68        9.57      1.59 o 
   3  -3  10       26.94       26.73      2.71 o 
   4  -3  10       12.40       15.31      1.76 o 
   5  -3  10       57.75       69.16      3.70 o 
   6  -3  10        9.72       10.09      2.85 o 
   7  -3  10        6.79        6.28      2.77 o 
   8  -3  10        0.41        1.40      2.71 o 
 -11  -2  10        6.60        5.97      2.87 o 
 -10  -2  10        1.78       -1.76      2.53 o 
  -9  -2  10       10.16       10.09      1.96 o 
  -8  -2  10        7.48        6.90      1.61 o 
  -7  -2  10       78.39       83.07      3.44 o 
  -6  -2  10       33.52       36.61      2.35 o 
  -5  -2  10        1.85        3.27      1.35 o 
  -4  -2  10        5.33        5.25      1.51 o 
  -3  -2  10      212.91      226.11      6.33 o 
  -2  -2  10       52.76       52.93      3.07 o 
  -1  -2  10       75.93       74.46      3.33 o 
   0  -2  10      226.55      235.55      7.37 o 
   1  -2  10       44.93       39.82      2.90 o 
   2  -2  10      440.80      461.35     17.61 o 
   3  -2  10      147.90      148.99      8.13 o 
   4  -2  10       19.56       21.62      1.43 o 
   5  -2  10       13.60       13.30      1.17 o 
   6  -2  10       28.25       27.74      3.69 o 
   7  -2  10       13.67       14.12      1.93 o 
   8  -2  10        7.52        6.94      3.54 o 
   9  -2  10       15.43       15.73      3.76 o 
 -11  -1  10        1.63       -1.89      2.70 o 
 -10  -1  10       54.17       48.82      4.31 o 
  -9  -1  10        0.76        1.49      1.57 o 
  -8  -1  10        2.14       -0.12      1.48 o 
  -7  -1  10       13.75       17.02      1.70 o 
  -6  -1  10      149.82      163.31      5.91 o 
  -5  -1  10       49.67       55.52      3.19 o 
  -4  -1  10      309.02      319.90     14.47 o 
  -3  -1  10       73.60       78.37      4.56 o 
  -2  -1  10       68.35       61.08      3.84 o 
  -1  -1  10       97.69      100.30     11.34 o 
   0  -1  10       79.48       90.09      5.11 o 
   1  -1  10       96.61       88.65      6.50 o 
   2  -1  10      227.79      214.22     16.49 o 
   3  -1  10       86.37       72.98      9.33 o 
   4  -1  10       22.23       20.21      2.65 o 
   5  -1  10      269.02      290.06     11.71 o 
   6  -1  10       54.23       58.96      3.49 o 
   7  -1  10        9.71       10.45      2.88 o 
   8  -1  10        4.02        5.94      2.92 o 
   9  -1  10       11.36        9.26      3.71 o 
 -11   0  10        6.25       -2.11      4.84 o 
 -10   0  10       10.28       11.41      2.45 o 
  -9   0  10       16.75       16.35      3.04 o 
  -8   0  10        4.34        6.60      2.64 o 
  -7   0  10      103.85      113.61      6.44 o 
  -6   0  10      163.96      177.86      9.10 o 
  -5   0  10      181.07      177.59      8.50 o 
  -4   0  10      116.67      122.74      6.20 o 
  -3   0  10        3.82        3.26      1.68 o 
  -2   0  10       45.25       45.68      3.09 o 
  -1   0  10      865.76      913.57     29.68 o 
   0   0  10       24.29       18.42      1.48 o 
   1   0  10       10.09       10.08      0.68 o 
   2   0  10       16.48       16.78      1.28 o 
   3   0  10       41.99       34.36      3.79 o 
   4   0  10       24.81       23.53      2.41 o 
   5   0  10       68.94       74.96      3.41 o 
   6   0  10        2.56        1.76      1.62 o 
   7   0  10        0.53       -0.78      1.20 o 
   8   0  10       73.57       75.51      6.50 o 
   9   0  10        0.51        2.12      3.29 o 
 -11   1  10        1.72       -0.52      3.36 o 
 -10   1  10       52.64       49.32      5.31 o 
  -4   1  10      319.49      337.45     15.38 o 
  -3   1  10       67.66       74.40      4.69 o 
  -2   1  10       70.49       56.48      2.50 o 
  -1   1  10       96.52      105.87      6.90 o 
   0   1  10       80.31       85.83      3.43 o 
   1   1  10      102.35      105.68      5.25 o 
   2   1  10      230.39      234.78     11.91 o 
   3   1  10       87.18       98.40      5.20 o 
   4   1  10       24.49       19.90      1.97 o 
   5   1  10      276.17      303.64     28.67 o 
   6   1  10       52.73       48.58      2.54 o 
   7   1  10        9.43        7.25      3.00 o 
   8   1  10        3.63        3.95      1.96 o 
   9   1  10       10.72        8.19      4.14 o 
  -3   2  10      212.75      201.54     29.07 o 
  -2   2  10       52.83       46.73      2.61 o 
  -1   2  10       81.70       79.42      4.30 o 
   0   2  10      227.15      230.93      9.17 o 
   1   2  10       44.42       44.04      4.59 o 
   2   2  10      451.93      431.20     19.43 o 
   3   2  10      148.76      145.00      8.26 o 
   4   2  10       20.75       20.36      2.70 o 
   6   2  10       29.85       32.68      4.45 o 
   7   2  10       12.65       16.80      3.84 o 
   8   2  10        7.53       10.60      2.36 o 
   9   2  10       15.16        7.08      3.30 o 
 -10   3  10        0.40        1.07      2.81 o 
  -9   3  10       14.07       12.43      3.21 o 
  -8   3  10        0.66       -0.68      3.02 o 
  -7   3  10       84.56       97.56      7.36 o 
  -6   3  10       15.96       17.10      3.02 o 
  -5   3  10       29.71       23.90      2.92 o 
  -4   3  10       20.01       18.49      2.63 o 
  -3   3  10      204.63      226.18     11.16 o 
  -2   3  10       16.18       13.31      1.45 o 
  -1   3  10      304.27      318.01     13.19 o 
   0   3  10       16.17       18.46      1.61 o 
   1   3  10        7.01        6.05      1.34 o 
   2   3  10        6.15        6.06      2.12 o 
   5   3  10       59.04       57.42      5.58 o 
   6   3  10       10.05        7.46      3.93 o 
   8   3  10        0.48        1.54      3.29 o 
  -9   4  10       57.48       44.28      7.45 o 
  -8   4  10       65.04       61.57      7.85 o 
  -7   4  10        4.65        6.37      2.70 o 
  -6   4  10        3.34        4.64      2.23 o 
  -5   4  10       65.55       66.34      8.75 o 
  -4   4  10      152.05      172.91      7.20 o 
  -3   4  10        8.26        6.73      1.46 o 
  -2   4  10       11.69       13.46      2.08 o 
  -1   4  10       56.19       51.37      2.94 o 
   0   4  10        8.10        7.35      2.39 o 
   2   4  10       13.01       13.62      3.48 o 
   4   4  10       20.65       29.29      4.55 o 
   5   4  10        2.03        4.12      3.01 o 
   6   4  10        3.36       -1.32      4.78 o 
   7   4  10        4.96        7.10      3.71 o 
  -7   5  10       42.83       42.10      6.00 o 
  -6   5  10       41.51       34.42      5.05 o 
  -5   5  10        1.65       -0.35      3.10 o 
  -4   5  10       28.40       22.70      4.51 o 
  -3   5  10       42.13       35.70      9.09 o 
  -2   5  10        2.12        3.43      1.92 o 
  -1   5  10        4.02        4.20      1.63 o 
   0   5  10       23.02       16.41      3.21 o 
   1   5  10        8.92        7.56      2.88 o 
   4   5  10        9.71       10.39      3.57 o 
   5   5  10        4.96       10.14      5.12 o 
  -2   6  10       35.52       20.64      3.89 o 
  -1   6  10        0.82       -1.68      2.74 o 
   0   6  10       23.23       13.02      4.19 o 
  -6  -5  11       26.11       20.47      3.51 o 
  -5  -5  11        4.24        2.99      2.50 o 
  -4  -5  11       42.16       42.88      3.85 o 
  -3  -5  11        3.44        5.70      2.57 o 
  -2  -5  11        1.06       -0.21      2.32 o 
  -1  -5  11       10.09        6.62      2.53 o 
   0  -5  11        9.58       15.38     26.99 o 
   1  -5  11       14.32        7.56      2.49 o 
   2  -5  11        2.85        4.57      4.01 o 
   3  -5  11        2.47        1.50      2.22 o 
   4  -5  11        6.68        1.15      3.64 o 
  -8  -4  11        7.68        5.90      2.60 o 
  -7  -4  11       36.50       34.09      5.05 o 
  -6  -4  11        1.37        2.10      2.43 o 
  -5  -4  11        2.11        0.10      2.16 o 
  -4  -4  11       24.20       26.31      2.84 o 
  -3  -4  11        1.95        2.61      1.74 o 
  -2  -4  11        2.45        2.13      2.02 o 
  -1  -4  11       46.80       57.85      3.55 o 
   0  -4  11        1.55        2.55      1.87 o 
   1  -4  11        4.66        2.43      2.06 o 
   2  -4  11        6.22       11.18      3.30 o 
   3  -4  11       90.63       98.58      5.22 o 
   4  -4  11       35.31       32.73      3.30 o 
   5  -4  11        3.92        9.07      3.28 o 
   6  -4  11        3.81        5.46      3.58 o 
  -9  -3  11       16.24        9.01      2.41 o 
  -8  -3  11       12.94        9.30      2.41 o 
  -7  -3  11       26.58       33.70      2.85 o 
  -6  -3  11       11.33       11.54      3.47 o 
  -5  -3  11        4.14        5.03      1.85 o 
  -4  -3  11        1.32        0.93      2.01 o 
  -3  -3  11        7.67        6.06      1.78 o 
  -2  -3  11       30.28       31.39      2.37 o 
  -1  -3  11       12.19       13.59      1.65 o 
   0  -3  11       87.79       89.67      4.25 o 
   1  -3  11      165.18      195.33      6.49 o 
   2  -3  11       68.35       71.56      3.58 o 
   3  -3  11       14.86       13.07      1.99 o 
   4  -3  11       10.63       15.46      1.85 o 
   5  -3  11       29.54       33.40      2.94 o 
   6  -3  11       10.55       10.62      2.91 o 
   7  -3  11       58.16       51.56      6.35 o 
 -10  -2  11       10.56       10.59      3.51 o 
  -9  -2  11       63.39       64.38      4.57 o 
  -8  -2  11       15.10       13.61      1.95 o 
  -7  -2  11       68.69       68.11      2.99 o 
  -6  -2  11        4.08        6.17      1.37 o 
  -5  -2  11      121.46      113.80      6.00 o 
  -4  -2  11       39.89       39.36      4.22 o 
  -3  -2  11       64.86       62.21      5.34 o 
  -2  -2  11      201.01      200.18      8.10 o 
  -1  -2  11        3.82        5.96      0.75 o 
   0  -2  11       27.77       27.02      2.06 o 
   1  -2  11       58.50       55.58      5.66 o 
   2  -2  11       40.73       44.50      2.53 o 
   3  -2  11        7.66        9.86      1.57 o 
   4  -2  11      148.26      151.78      9.28 o 
   5  -2  11        8.39        5.44      1.35 o 
   6  -2  11       64.00       66.82      3.94 o 
   7  -2  11       56.30       42.11      4.62 o 
 -11  -1  11        5.34        5.72      6.01 o 
 -10  -1  11       12.55       13.10      4.00 o 
  -9  -1  11       50.82       48.40      3.02 o 
  -8  -1  11       78.02       80.91      3.59 o 
  -7  -1  11       42.62       46.10      3.17 o 
  -6  -1  11       27.09       26.30      3.63 o 
  -5  -1  11      102.73      118.45      4.68 o 
  -4  -1  11       59.81       64.06      4.54 o 
  -3  -1  11      384.24      425.74     18.62 o 
  -2  -1  11      107.75      110.03      5.81 o 
  -1  -1  11       39.90       47.12      3.02 o 
   0  -1  11       86.02       86.32      5.10 o 
   1  -1  11      125.25      113.13     12.30 o 
   2  -1  11       72.06       63.35      5.14 o 
   3  -1  11      117.60      123.06      6.42 o 
   4  -1  11       40.59       42.49      3.91 o 
   5  -1  11       38.57       44.15      2.79 o 
   6  -1  11       30.61       33.26      4.76 o 
   7  -1  11       21.95       18.89      2.16 o 
   8  -1  11        2.41        1.37      2.74 o 
   9  -1  11        3.48       -0.10      3.33 o 
 -11   0  11        7.86        4.74      4.00 o 
 -10   0  11        0.08        0.64      4.27 o 
  -9   0  11        8.42        7.24      2.16 o 
  -8   0  11       10.60       12.17      2.81 o 
  -7   0  11       21.32       15.99      2.88 o 
  -6   0  11      330.18      355.87     15.99 o 
  -5   0  11      341.17      347.24     14.61 o 
  -4   0  11      186.81      197.78      9.19 o 
  -3   0  11        2.03        1.18      1.98 o 
  -2   0  11      347.89      355.46     17.34 o 
  -1   0  11       90.94       85.57     11.93 o 
   0   0  11       10.41        7.49      1.40 o 
   1   0  11       11.36       11.30      2.25 o 
   2   0  11      139.16      137.46     15.20 o 
   3   0  11        8.60        7.57      2.13 o 
   4   0  11        1.07        0.96      2.25 o 
   5   0  11        4.51        1.89      1.40 o 
   6   0  11        9.84       11.20      2.03 o 
   7   0  11       47.87       49.32      5.67 o 
   8   0  11       13.91       15.46      3.89 o 
   9   0  11        0.37        0.59      3.69 o 
 -11   1  11        5.89        3.67      4.93 o 
 -10   1  11       13.01       12.46      3.78 o 
  -5   1  11      103.71      117.12      6.61 o 
  -4   1  11       56.39       59.15      4.38 o 
  -3   1  11      382.00      391.85     18.42 o 
  -2   1  11      111.06      102.28      9.92 o 
  -1   1  11       41.28       44.12      3.15 o 
   0   1  11       85.99       77.54      4.63 o 
   1   1  11      123.42      120.80      6.38 o 
   2   1  11       74.58       74.78      8.07 o 
   3   1  11      116.08      117.21     11.41 o 
   4   1  11       37.66       41.57      6.07 o 
   5   1  11       37.49       36.87      4.35 o 
   6   1  11       31.15       29.53      2.72 o 
   7   1  11       21.92       13.89      3.82 o 
   8   1  11        2.73        2.95      2.67 o 
   9   1  11        3.80        1.55      3.00 o 
  -3   2  11       63.45       63.03      4.24 o 
  -2   2  11      206.66      206.67      7.40 o 
  -1   2  11        5.13        6.54      1.09 o 
   0   2  11       28.56       25.29      2.00 o 
   1   2  11       57.45       43.60      4.26 o 
   2   2  11       37.77       39.44      3.79 o 
   3   2  11        6.35        4.28      2.38 o 
   4   2  11      149.23      146.37      9.25 o 
   7   2  11       56.63       49.35      6.75 o 
   8   2  11        6.84        2.64      3.13 o 
  -9   3  11       15.86        7.77      4.37 o 
  -8   3  11       13.48       13.51      3.89 o 
  -7   3  11       24.91       30.26      3.81 o 
  -6   3  11       12.06       12.56      3.22 o 
  -5   3  11        3.88        5.55      1.95 o 
  -4   3  11        1.80        5.38      4.01 o 
  -3   3  11        7.42        7.39      2.07 o 
  -2   3  11       31.66       31.49      3.11 o 
  -1   3  11       12.05       10.31      1.86 o 
   0   3  11       85.81       83.96      3.76 o 
   1   3  11      171.00      163.67     15.03 o 
   3   3  11       14.58       14.97      3.96 o 
   5   3  11       28.20       27.44      4.36 o 
   6   3  11       10.17        9.83      4.72 o 
  -8   4  11        7.72       -0.77      4.06 o 
  -7   4  11       36.53       33.68      5.04 o 
  -6   4  11        1.23        2.72      2.32 o 
  -5   4  11        2.56        2.95      2.44 o 
  -4   4  11       24.54       20.30      3.57 o 
  -3   4  11        2.00        1.10      2.39 o 
  -2   4  11        2.29        2.64      1.73 o 
  -1   4  11       45.43       46.71      3.18 o 
   0   4  11        1.51        0.67      1.63 o 
   1   4  11        4.53       -3.43      3.43 o 
   2   4  11        6.50        2.88      2.60 o 
   3   4  11       90.20       85.76      8.29 o 
  -6   5  11       25.79       18.76      5.25 o 
  -5   5  11        4.35        2.17      2.20 o 
  -4   5  11       40.96       28.52      5.35 o 
  -3   5  11        3.37        0.58      1.75 o 
  -2   5  11        0.95        3.42      1.98 o 
  -1   5  11        9.85        6.56      2.57 o 
   0   5  11        9.35        2.85      3.23 o 
   1   5  11       13.66        9.74      4.30 o 
   2   5  11        2.91        1.25      4.34 o 
   3   5  11        2.56        5.17      4.77 o 
  -4  -5  12       10.40       11.48      3.23 o 
  -3  -5  12       11.29       13.86      3.00 o 
  -2  -5  12       20.17       24.81      3.52 o 
  -1  -5  12       13.08       13.32      2.89 o 
   0  -5  12       21.42       21.59      3.20 o 
   1  -5  12        9.09       10.84      3.43 o 
   2  -5  12        7.69        5.50      2.71 o 
  -7  -4  12       37.87       40.08     11.87 o 
  -6  -4  12        0.80        3.61      2.45 o 
  -5  -4  12       24.89       26.29      3.41 o 
  -4  -4  12       55.44       62.57      4.90 o 
  -3  -4  12        5.49        4.62      2.24 o 
  -2  -4  12       29.30       32.27      3.67 o 
  -1  -4  12       27.61       39.12      3.18 o 
   0  -4  12       28.99       37.55      4.23 o 
   1  -4  12       48.23       51.58      4.15 o 
   2  -4  12       19.55       16.24      2.67 o 
   3  -4  12       23.51       27.55      3.19 o 
   4  -4  12        1.18        1.22      2.15 o 
   5  -4  12        1.38        2.32      3.15 o 
  -9  -3  12       20.97       14.63      2.97 o 
  -8  -3  12        0.32        0.48      1.90 o 
  -7  -3  12        7.95       10.67      2.74 o 
  -6  -3  12        5.35        7.86      2.38 o 
  -5  -3  12       12.26        8.01      2.50 o 
  -4  -3  12       34.13       41.04      3.94 o 
  -3  -3  12       71.79       69.99      4.49 o 
  -2  -3  12       13.54       11.86      3.13 o 
  -1  -3  12       15.48       17.52      5.14 o 
   0  -3  12       66.69       72.52     10.30 o 
   1  -3  12       11.95       11.60      1.82 o 
   2  -3  12        7.33       10.70      1.99 o 
   3  -3  12       30.22       29.81      2.51 o 
   4  -3  12       17.04       21.48      2.21 o 
   5  -3  12       66.78       65.81      4.65 o 
   6  -3  12        1.56        1.98      2.80 o 
 -10  -2  12       13.22       10.32      2.68 o 
  -9  -2  12       22.59       19.96      2.80 o 
  -8  -2  12        4.41        2.24      1.88 o 
  -7  -2  12       15.87       15.94      2.31 o 
  -6  -2  12       78.37       83.71      7.57 o 
  -5  -2  12       77.93       76.53      7.17 o 
  -4  -2  12       14.62        9.44      1.92 o 
  -3  -2  12       14.06       16.29      2.04 o 
  -2  -2  12        3.72        3.91      1.65 o 
  -1  -2  12      184.51      200.62      7.22 o 
   0  -2  12       31.97       37.41      2.13 o 
   1  -2  12       12.77       14.23      1.94 o 
   2  -2  12       83.44       84.77      3.88 o 
   3  -2  12        8.62        9.37      1.88 o 
   4  -2  12        5.23        3.42      1.65 o 
   5  -2  12        7.94        8.29      2.67 o 
   6  -2  12        0.44        1.97      2.41 o 
   7  -2  12        5.53        4.78      2.89 o 
 -10  -1  12        3.55        1.62      2.36 o 
  -9  -1  12       40.52       39.77      4.80 o 
  -8  -1  12       15.84       14.61      2.02 o 
  -7  -1  12       62.13       55.97      4.08 o 
  -6  -1  12       62.74       65.87      3.81 o 
  -5  -1  12       24.47       27.25      2.12 o 
  -4  -1  12       12.76       11.95      2.25 o 
  -3  -1  12      172.09      176.03      9.58 o 
  -2  -1  12      175.77      192.95      8.67 o 
  -1  -1  12       79.71       93.44      5.72 o 
   0  -1  12       72.87       83.94      4.89 o 
   1  -1  12       19.44       20.27      2.82 o 
   2  -1  12       73.31       78.21      4.68 o 
   3  -1  12       15.77       11.47      2.39 o 
   4  -1  12       21.50       27.01      3.20 o 
   5  -1  12       16.83       18.55      2.71 o 
   6  -1  12       17.65       14.73      1.92 o 
   7  -1  12        7.06        8.19      2.20 o 
 -10   0  12       74.32       49.77      5.12 o 
  -9   0  12       46.66       45.74      6.09 o 
  -8   0  12        8.21       10.37      3.30 o 
  -7   0  12        5.41        7.50      4.25 o 
  -6   0  12        9.82        8.35      2.55 o 
  -5   0  12       11.50       11.00      2.55 o 
  -4   0  12       35.56       33.09      3.35 o 
  -3   0  12        6.54        0.10      1.97 o 
  -2   0  12       66.18       67.42      7.66 o 
  -1   0  12       45.33       52.22      3.39 o 
   0   0  12       80.44       69.41      5.56 o 
   1   0  12        9.84       14.19      2.41 o 
   2   0  12        2.07        4.32      2.39 o 
   3   0  12       46.29       52.57      3.14 o 
   4   0  12        1.77        1.63      1.45 o 
   5   0  12       30.77       32.54      2.84 o 
   6   0  12        4.06        4.67      2.03 o 
   7   0  12       73.60       70.31      7.76 o 
   8   0  12       38.20       26.95      5.38 o 
 -10   1  12        3.46        2.83      3.23 o 
  -5   1  12       25.43       23.45      2.48 o 
  -4   1  12       13.34       17.38      2.87 o 
  -3   1  12      178.90      201.54     11.14 o 
  -2   1  12      172.16      178.61     10.72 o 
  -1   1  12       77.34       96.22      6.25 o 
   0   1  12       68.62       66.82      2.79 o 
   1   1  12       17.55       15.54      2.86 o 
   2   1  12       71.51       72.32      4.60 o 
   3   1  12       14.98       10.21      2.36 o 
   4   1  12       22.73       24.64      3.44 o 
   5   1  12       15.43       10.90      2.27 o 
   6   1  12       18.11       13.55      2.99 o 
   8   1  12       50.43       41.76      6.15 o 
  -3   2  12       13.55       11.72      2.07 o 
  -2   2  12        3.60        2.25      1.59 o 
  -1   2  12      178.25      178.52      9.89 o 
   0   2  12       33.28       33.49      2.45 o 
   1   2  12       13.64       14.81      3.02 o 
   2   2  12       81.74       72.67      5.96 o 
   3   2  12        7.68        5.88      2.66 o 
   4   2  12        4.95        4.97      2.67 o 
   7   2  12        5.80        6.51      4.54 o 
  -9   3  12       21.35       31.17      5.16 o 
  -8   3  12        0.35        0.87      3.60 o 
  -7   3  12        7.61        3.90      3.41 o 
  -6   3  12        5.62        8.29      3.31 o 
  -5   3  12       12.33       11.53      2.93 o 
  -4   3  12       33.98       33.45      3.83 o 
  -3   3  12       72.19       70.47      4.15 o 
  -2   3  12       13.86       11.77      2.06 o 
  -1   3  12       15.46       15.37      2.29 o 
   0   3  12       67.04       66.83      5.61 o 
   2   3  12        6.98        7.44      3.91 o 
   3   3  12       30.09       30.02      4.53 o 
   4   3  12       17.51       16.84      4.38 o 
   5   3  12       67.54       57.70      7.90 o 
   6   3  12        1.45        4.10      4.20 o 
  -7   4  12       37.78       36.66      5.64 o 
  -6   4  12        0.97        0.68      3.31 o 
  -5   4  12       23.59       19.77      4.50 o 
  -4   4  12       55.67       47.74      4.07 o 
  -3   4  12        5.71        4.83      2.23 o 
  -2   4  12       29.29       28.94      2.75 o 
  -1   4  12       28.90       29.66      4.28 o 
   1   4  12       49.06       44.31      5.63 o 
   2   4  12       19.83       17.09      3.94 o 
   3   4  12       23.91       24.76      4.08 o 
   4   4  12        1.08        2.07      3.44 o 
   5   4  12        1.51        0.10      5.10 o 
  -4   5  12       10.96        7.95      2.88 o 
  -3   5  12       11.43        3.23      3.83 o 
  -2   5  12       19.85       13.62      4.76 o 
  -1   5  12       13.33       11.10      3.32 o 
   0   5  12       21.90       11.10      4.94 o 
   1   5  12        9.42        7.15      3.34 o 
  -6  -4  13       14.33        9.94      2.64 o 
  -5  -4  13       26.50       29.46      3.63 o 
  -4  -4  13       30.67       42.41      9.32 o 
  -3  -4  13       10.37       10.03      2.50 o 
  -2  -4  13        0.83       -2.25      2.25 o 
  -1  -4  13       24.23       25.29      3.40 o 
   0  -4  13        4.18        6.89      2.06 o 
   1  -4  13       17.44       13.68      3.30 o 
   2  -4  13       27.92       25.95      3.58 o 
   3  -4  13       10.86       10.85      2.53 o 
  -8  -3  13       12.22        8.54      2.88 o 
  -7  -3  13       31.32       25.37      3.37 o 
  -6  -3  13       37.46       38.08      3.60 o 
  -5  -3  13       16.32       16.12      2.79 o 
  -4  -3  13       20.35       22.80      2.70 o 
  -3  -3  13       29.01       35.19      3.01 o 
  -2  -3  13        0.58       -2.03      2.03 o 
  -1  -3  13       78.45       83.00      5.24 o 
   0  -3  13       81.68       95.91      5.09 o 
   1  -3  13        0.99        3.98      3.11 o 
   2  -3  13       73.10       79.65      5.06 o 
   3  -3  13       12.03        9.87      1.79 o 
   4  -3  13        4.87        2.46      3.39 o 
   5  -3  13        0.88       -2.95      2.95 o 
  -9  -2  13        2.41       -0.49      3.10 o 
  -8  -2  13        9.12       10.91      2.74 o 
  -7  -2  13       30.15       35.35      3.24 o 
  -6  -2  13       24.70       25.12      2.80 o 
  -5  -2  13       10.49        9.89      2.27 o 
  -4  -2  13       41.25       45.84      8.71 o 
  -3  -2  13       60.91       74.46      4.16 o 
  -2  -2  13       90.98       92.24      4.41 o 
  -1  -2  13       87.12      100.15      5.01 o 
   0  -2  13       41.25       40.78      2.99 o 
   1  -2  13       16.68       19.14      2.51 o 
   2  -2  13       18.98       16.47      2.24 o 
   3  -2  13       22.32       21.48      2.45 o 
   4  -2  13        1.38        5.52      2.04 o 
   5  -2  13        7.21        5.24      2.67 o 
   6  -2  13       11.24        5.10      2.68 o 
  -9  -1  13       33.82       34.36      4.31 o 
  -8  -1  13       76.75       72.82      7.96 o 
  -7  -1  13       22.36       20.64      3.66 o 
  -6  -1  13       14.42       16.22      4.98 o 
  -5  -1  13       29.48       30.59      2.39 o 
  -4  -1  13       34.17       43.11      4.21 o 
  -3  -1  13       44.29       57.32      4.70 o 
  -2  -1  13        2.57        4.06      2.52 o 
  -1  -1  13        7.61        7.95      2.30 o 
   0  -1  13      110.67      130.51      8.49 o 
   1  -1  13       38.05       46.10      3.66 o 
   2  -1  13        6.40        3.60      2.31 o 
   3  -1  13       48.25       58.24      4.61 o 
   4  -1  13       77.61       77.03      6.33 o 
   5  -1  13       13.83        6.76      2.83 o 
   6  -1  13        6.48        4.68      2.76 o 
 -10   0  13        0.15        1.21      4.78 o 
  -9   0  13        6.31        8.45      3.62 o 
  -8   0  13        2.64        7.04      3.37 o 
  -7   0  13       31.11       38.23      4.34 o 
  -6   0  13       26.79       32.22      4.32 o 
  -5   0  13       86.86       97.50      6.99 o 
  -4   0  13        1.64        3.52      2.54 o 
  -3   0  13       54.33       56.18      4.62 o 
  -2   0  13        3.16        7.91      2.44 o 
  -1   0  13        0.27        0.59      2.33 o 
   0   0  13       24.46       28.61      3.10 o 
   1   0  13       50.15       56.17      4.34 o 
   2   0  13       47.39       52.88      4.50 o 
   3   0  13       49.46       53.71      4.48 o 
   4   0  13        0.25       -1.23      2.38 o 
   5   0  13       41.53       35.91      3.07 o 
   6   0  13       42.82       32.47      3.08 o 
  -5   1  13       28.77       32.53      3.26 o 
  -4   1  13       32.08       42.11      4.14 o 
  -3   1  13       42.92       51.23      4.54 o 
  -2   1  13        2.89        0.49      2.26 o 
  -1   1  13        8.32        9.47      3.34 o 
   0   1  13      113.65      125.62      8.78 o 
   1   1  13       37.74       40.44      5.25 o 
   2   1  13        6.74        7.59      1.82 o 
   3   1  13       48.27       50.26      3.40 o 
   4   1  13       77.69       72.35      6.38 o 
   5   1  13       13.03       10.22      2.20 o 
   6   1  13        6.64       -1.14      2.58 o 
  -4   2  13       41.38       43.04      4.26 o 
  -3   2  13       61.49       56.77      4.66 o 
  -2   2  13       89.75       73.30      6.20 o 
  -1   2  13       88.39       88.55      5.63 o 
   0   2  13       40.96       29.12      3.69 o 
   2   2  13       18.46       20.37      3.78 o 
   3   2  13       23.73       21.51      4.36 o 
   5   2  13        6.92        6.17      3.18 o 
   6   2  13       11.89        6.42      4.47 o 
  -8   3  13       11.66        7.30      4.58 o 
  -7   3  13       32.83       28.77      5.17 o 
  -6   3  13       36.85       24.44      4.79 o 
  -5   3  13       16.22       15.98      3.34 o 
  -4   3  13       19.15       17.54      2.86 o 
  -3   3  13       28.15       22.12      2.72 o 
  -2   3  13        0.53       -1.53      1.84 o 
  -1   3  13       77.39       64.78      5.53 o 
   0   3  13       82.59       82.75      7.40 o 
   2   3  13       73.71       68.64      7.73 o 
   3   3  13       12.60        8.64      2.98 o 
   4   3  13        5.32        4.85      4.47 o 
  -6   4  13       14.60        8.01      4.10 o 
  -5   4  13       26.88       16.81      4.33 o 
  -4   4  13       30.86       18.44      2.91 o 
  -3   4  13       10.49        5.82      2.46 o 
  -2   4  13        0.67        0.00      2.95 o 
   0   4  13        4.33        1.80      3.03 o 
   1   4  13       17.09       17.22      4.75 o 
   2   4  13       27.65        9.88      4.89 o 
   3   4  13       11.61        2.52      5.04 o 
  -4  -4  14        2.56        0.00      2.82 o 
  -3  -4  14       18.65       21.18      6.82 o 
  -2  -4  14       22.12       20.80      3.42 o 
  -1  -4  14        1.56        1.93      2.14 o 
   0  -4  14       10.26        8.92      3.59 o 
   1  -4  14        7.04       10.22      3.45 o 
  -6  -3  14        5.74       12.13      8.45 o 
  -5  -3  14       50.76       68.20      4.71 o 
  -4  -3  14       74.18       79.39      7.94 o 
  -3  -3  14       25.88       28.85      3.38 o 
  -2  -3  14        1.27        3.11      2.56 o 
  -1  -3  14       11.07        7.37      2.39 o 
   0  -3  14        0.34       -0.68      2.37 o 
   1  -3  14       30.29       25.84      3.14 o 
   2  -3  14       26.45       24.45      3.01 o 
   3  -3  14        5.04        4.99      2.27 o 
   4  -3  14       23.24       17.83      2.79 o 
  -8  -2  14        8.27        7.19      3.14 o 
  -7  -2  14       51.52       57.27      4.76 o 
  -6  -2  14       39.66       32.77      5.03 o 
  -5  -2  14       27.06       29.80      3.20 o 
  -4  -2  14        7.12        9.86      2.57 o 
  -3  -2  14       40.92       41.59      5.56 o 
  -2  -2  14       12.28       15.01      2.20 o 
  -1  -2  14       58.62       61.80      6.64 o 
   0  -2  14        1.63        0.95      2.02 o 
   1  -2  14        8.09        5.55      2.82 o 
   2  -2  14       88.46       97.42      7.92 o 
   3  -2  14        9.38        6.11      2.14 o 
   4  -2  14       17.84       16.63      2.42 o 
   5  -2  14        4.63        2.58      2.94 o 
  -8  -1  14       29.32       33.96      6.75 o 
  -7  -1  14       17.76       15.59      4.07 o 
  -6  -1  14       14.53       15.68      2.96 o 
  -5  -1  14       43.02       42.25      3.36 o 
  -4  -1  14       51.03       42.63      5.77 o 
  -3  -1  14       39.52       35.48      3.99 o 
  -2  -1  14        9.08        9.46      3.09 o 
  -1  -1  14       79.07       85.47      6.71 o 
   0  -1  14      105.46      113.39      8.16 o 
   1  -1  14       11.88       10.80      3.17 o 
   2  -1  14       31.88       40.45      4.34 o 
   3  -1  14       25.68       22.76      3.85 o 
   4  -1  14        9.44        8.65      3.56 o 
   5  -1  14       12.55       10.31      3.29 o 
   6  -1  14        9.04        7.92      3.13 o 
  -9   0  14       17.41       13.59      3.99 o 
  -8   0  14       21.38       24.37      4.54 o 
  -7   0  14        4.13        9.80      3.33 o 
  -6   0  14       90.55      100.19      7.27 o 
  -5   0  14        2.25        9.19      3.13 o 
  -4   0  14        1.02        1.27      2.93 o 
  -3   0  14       24.61       23.21      3.61 o 
  -2   0  14      109.76      119.13      8.80 o 
  -1   0  14      145.08      142.04      9.16 o 
   0   0  14       25.38       19.23      3.36 o 
   1   0  14       20.52       13.37      3.25 o 
   2   0  14       68.64       84.89      6.40 o 
   3   0  14       10.46       12.30      2.94 o 
   4   0  14        0.61       -1.98      2.65 o 
   5   0  14        2.67        3.42      3.04 o 
  -5   1  14       43.24       47.16      4.14 o 
  -4   1  14       52.38       50.53      4.13 o 
  -3   1  14       39.64       41.46      4.42 o 
  -2   1  14        9.37        9.11      3.14 o 
  -1   1  14       78.56       99.96      7.76 o 
   0   1  14      105.29      121.16      7.86 o 
   1   1  14       13.26       14.81      3.12 o 
   2   1  14       31.44       34.93      4.77 o 
   3   1  14       26.20       22.37      3.80 o 
   4   1  14       10.21        6.75      2.48 o 
   5   1  14       13.18        8.14      2.45 o 
   6   1  14        8.89        1.63      4.21 o 
  -5   2  14       28.20       21.23      3.76 o 
  -4   2  14        7.39       10.49      2.77 o 
  -3   2  14       40.90       32.68      4.07 o 
   1   2  14        8.61        4.15      2.74 o 
   2   2  14       89.86       71.55      7.28 o 
   3   2  14        9.17        3.32      3.32 o 
   4   2  14       18.02       18.14      4.48 o 
   5   2  14        4.85        5.97      3.37 o 
  -6   3  14        5.88       10.09      4.12 o 
  -5   3  14       49.89       38.55      5.12 o 
  -4   3  14       76.07       56.57      6.75 o 
  -2   3  14        1.35        3.72      3.24 o 
   0   3  14        0.44        1.51      2.94 o 
   3   3  14        4.91        0.77      3.45 o 
   4   3  14       23.03       10.57      4.36 o 
  -2   4  14       22.84       18.19      4.00 o 
  -1   4  14        1.54       -3.60      4.27 o 
   1   4  14        6.85        2.09      3.80 o 
  -5  -3  15       24.04       25.94      8.17 o 
  -4  -3  15       43.15       54.10      8.61 o 
  -3  -3  15       22.98       25.92      3.92 o 
  -2  -3  15        3.74        3.86      3.24 o 
  -1  -3  15       59.84       69.84      5.45 o 
   0  -3  15       39.56       42.05      4.17 o 
   1  -3  15       64.24       75.43      7.95 o 
   2  -3  15        0.28        3.64      2.61 o 
  -6  -2  15       70.88       70.96      5.44 o 
  -5  -2  15       31.18       41.03      4.06 o 
  -4  -2  15        6.96       15.57      2.71 o 
  -3  -2  15       45.43       53.21      4.63 o 
  -2  -2  15      100.54      120.05      7.02 o 
  -1  -2  15       27.32       28.10      3.10 o 
   0  -2  15        3.09        1.65      2.33 o 
   1  -2  15       34.18       30.05      3.39 o 
   2  -2  15       46.09       49.97      4.27 o 
   3  -2  15        3.47        1.75      2.25 o 
   4  -2  15       15.00       10.72      2.86 o 
  -7  -1  15       58.49       55.52      4.41 o 
  -6  -1  15        8.56       13.48      3.83 o 
  -5  -1  15       25.98       28.75      3.46 o 
  -4  -1  15      120.11      146.68     11.06 o 
  -3  -1  15       39.59       50.21      6.02 o 
  -2  -1  15        1.80        7.02      3.08 o 
  -1  -1  15       46.36       56.78      6.29 o 
   0  -1  15       59.69       69.82      5.94 o 
   1  -1  15       47.12       64.61      5.87 o 
   2  -1  15       32.57       37.76      3.96 o 
   3  -1  15       39.13       41.69      5.49 o 
   4  -1  15       38.70       35.77      5.20 o 
  -7   0  15       26.05       30.33      5.19 o 
  -6   0  15      142.19      150.53     11.58 o 
  -5   0  15       46.95       41.94      5.38 o 
  -4   0  15       11.68       11.01      3.31 o 
  -3   0  15      155.93      176.21     12.43 o 
  -2   0  15       25.45       26.63      3.88 o 
  -1   0  15       61.21       68.37      6.76 o 
   0   0  15       17.22       19.52      3.83 o 
   1   0  15       12.79       25.18      3.90 o 
   2   0  15       87.70       94.88      8.44 o 
   3   0  15        4.32        7.92      3.02 o 
   4   0  15        0.22        3.58      3.02 o 
   5   0  15       35.89       20.37      3.70 o 
  -4   1  15      118.48      154.12     11.90 o 
  -3   1  15       39.99       48.77      5.29 o 
  -2   1  15        1.74       -2.15      2.93 o 
  -1   1  15       47.82       63.80      5.58 o 
   0   1  15       59.70       65.90      6.43 o 
   1   1  15       45.73       48.30      5.54 o 
   2   1  15       32.80       33.81      4.95 o 
   3   1  15       38.85       39.91      4.85 o 
   4   1  15       38.01       30.04      3.29 o 
  -5   2  15       30.60       18.20      4.15 o 
   0   2  15        3.08       -0.47      4.35 o 
   1   2  15       33.62       23.52      5.38 o 
   2   2  15       44.77       40.09      6.15 o 
   4   2  15       14.83        5.93      3.64 o 
  -2   3  15        3.70        3.34      3.43 o 
  -1   3  15       58.88       52.85      7.51 o 
   1   3  15       64.85       53.41      7.20 o 
  -4  -2  16       10.46       15.00      2.73 o 
  -3  -2  16       20.28       19.24      3.08 o 
  -2  -2  16       19.38       15.44      5.00 o 
  -1  -2  16       71.73       91.77      6.37 o 
   0  -2  16        7.01        5.97      2.84 o 
   1  -2  16       26.50       27.86      3.51 o 
  -6  -1  16        4.65        9.37      3.35 o 
  -5  -1  16        2.90        4.67      3.04 o 
  -4  -1  16       41.18       36.08      5.55 o 
  -3  -1  16        9.21        4.74      3.77 o 
  -2  -1  16        3.49       -0.19      3.36 o 
  -1  -1  16       42.14       25.21      4.65 o 
   0  -1  16       16.19       20.31      4.31 o 
   1  -1  16       57.88       61.90      6.68 o 
   2  -1  16       10.42       12.38      3.76 o 
   3  -1  16       13.10       10.11      3.74 o 
  -6   0  16        5.15        7.41      4.10 o 
  -5   0  16        2.67       -0.29      3.61 o 
  -4   0  16        0.76        2.14      3.50 o 
  -3   0  16        5.55        7.56      3.88 o 
  -2   0  16       67.60       68.50      7.73 o 
  -1   0  16       11.15        8.91      3.64 o 
   0   0  16        4.98        2.47      3.43 o 
   1   0  16        0.10        1.89      3.41 o 
   2   0  16       64.58       63.61      6.98 o 
   3   0  16       30.30       30.42      4.98 o 
  -4   1  16       42.12       37.69      5.67 o 
  -3   1  16        9.01        6.53      3.61 o 
  -2   1  16        3.50        3.79      3.79 o 
  -1   1  16       41.17       37.26      5.15 o 
   0   1  16       16.15       20.91      4.84 o 
   1   1  16       58.36       55.13      6.20 o 
   2   1  16       10.40       10.61      3.57 o 
   3   1  16       14.10       11.10      3.57 o 
   1   2  16       27.30       24.33      4.64 o 
  -2  -1  17       23.04       37.15      5.65 o 
  -1  -1  17       15.60       18.04      4.34 o 
  -3   0  17       60.95       65.94      7.37 o 
  -2   0  17       15.97       10.67      5.00 o 
  -1   0  17       39.25       40.76      7.65 o 
   0   0  17        0.01        4.74      3.89 o 
  -2   1  17       22.80       23.95      4.47 o 
  -1   1  17       16.09       18.07      4.45 o 
                                                 
